# Supplementary material for: Genome-wide analysis provides a deeper understanding of the population structure of the Salmonella enterica serotype Paratyphi B complex in Bangladesh
Source: Microb Genom. 2021 Sep 22;7(9):000617. doi: 10.1099/mgen.0.000617 (PMC8715441; doi:10.1099/mgen.0.000617)
Supplement: Supplementary material 2 [file mgen-7-0617-s002.xlsx]

## Sheet: Supp_Tables_Legends
List of Tables
Table S1: Metadata including assembly metrics for the S. Java isolates from this study (n = 79)
Table S2: Metadata for the global S. Paratyphi B complex genome collection including Bangladeshi S. Java isolates of this study (n = 271)
Table S3: Full dataset of virulence genes for total S. Paratyphi B complex genome collection (n = 271)
Table S4: Pangenome presence absence matrix output from Roary
Table S4a: S. Java-speicific gene matrix
Table S4b: S. Paratyphi B sensu stricto gene matrix
Table S5: Full dataset of AMR genes for total S. Paratyphi B complex genome collection (n = 271)
Table S6: Full dataset of plasmid replicons for total S. Paratyphi B complex genome collection (n = 271)

## Sheet: Table_S1_BD_SJava_Metadata
Sample Information				Assembly metrics									MLST	Epidemiological data
Lane	Lane accession	Sample accession	Supplier	Contigs (>= 1000 bp)	Total length (>= 1000 bp)	Largest contig	GC (%)	N50	N75	L50	L75	N's per 100 kbp		Year of isolation	Study Site	Age_group	sex	Duration of diarrhea(in day)	Stool nature (1=loose Watery, 2= Rice watery, 3= bloody, 4=formed)	vomiting (1=Y,2=N)	Dehydration (1=no,2=some,3=severe)	Abdominal cramp(1=Y,2=N)
30073_1#10	ERR4339059	ERS3422900	SP60	36	4668192	526208	52.13	387182	145479	6	10	0	43	2018	Adhunik Sadar Hospital, Habiganj	Young children	male	5	1	1	2	2
30073_1#101	ERR4339082	ERS3422923	SP83	38	4652131	626040	52.17	363628	145479	6	10	0	43	2015	BITID,Chittagong	Adult	female	1	1	1	1	2
30073_1#105	ERR4339083	ERS3422924	SP84	40	4665453	633617	52.16	387187	145479	5	10	0	43	2015	100 Bedded District Hospital, Narshigdi	Adult	male	2	1	1	1	2
30073_1#109	ERR4339084	ERS3422925	SP85	38	4665902	596264	52.15	319764	125680	6	11	0	1577	2017	250 Bedded General Hospital, Patuakhali	Adult	female	3	1	1	1	1
30073_1#113	ERR4339085	ERS3422926	SP86	38	4665400	596264	52.15	347144	145402	6	10	0	1577	2017	250 Bedded General Hospital, Patuakhali	Adult	female	4	1	1	2	1
30073_1#117	ERR4339086	ERS3422927	SP87	39	4665478	572703	52.16	387162	144524	6	10	0	43	2015	100 Bedded District Hospital, Narshigdi	Adult	female	2	1	1	2	1
30073_1#121	ERR4339087	ERS3422928	SP88	41	4702103	596209	52.15	343629	145402	6	11	0	1577	2017	District Sadar Hospital, Satkhira	Adult	female	3	2	2	2	1
30073_1#125	ERR4339088	ERS3422929	SP89	37	4668177	640311	52.15	396582	145479	5	9	0	43	2018	BITID,Chittagong	Adult	female	1	1	2	1	2
30073_1#129	ERR4339089	ERS3422930	SP90	35	4634575	596369	52.16	398556	145479	5	9	0	43	2017	100 Bedded District Hospital, Narshigdi	Young children	female	2	2	1	2	2
30073_1#13	ERR4339060	ERS3422901	SP61	36	4632177	708713	52.13	387189	145479	5	9	0	43	2017	250 Bedded General Hospital, Patuakhali	Adult	female	1	2	1	2	1
30073_1#133	ERR4339090	ERS3422931	SP91	39	4700477	594411	52.12	349835	157194	6	11	0	43	2016	Adhunik Sadar Hospital, Naogaon	Adult	male	1	2	2	2	2
30073_1#137	ERR4339091	ERS3422932	SP92	34	4651929	633631	52.16	396582	319773	5	8	0	43	2016	Adhunik Sadar Hospital, Naogaon	Adult	female	1	2	1	2	2
30073_1#149	ERR4339095	ERS3422935	SP95	37	4627788	636701	52.16	387188	145479	5	9	0	43	2017	100 Bedded District Hospital, Narshigdi	Adult	female	2	1	1	2	1
30073_1#153	ERR4339097	ERS3422936	SP96	36	4665551	629231	52.15	363627	145402	6	10	0	1577	2016	100 Bedded District Hospital, Narshigdi	Adult	female	3	1	1	2	2
30073_1#158	ERR4339099	ERS3422937	SP97	37	4663355	486371	52.14	363627	126840	6	11	0	1577*	2018	District Sadar Hospital, Cox's Bazar	Adult	female	1	2	1	2	1
30073_1#162	ERR4339101	ERS3422938	SP98	39	4792431	633632	52.09	396582	145479	5	9	0	43	2018	Adhunik Sadar Hospital, Naogaon	Adult	female	2	2	1	3	1
30073_1#166	ERR4339103	ERS3422939	SP99	37	4653617	633620	52.17	387186	145479	5	9	0	43	2017	icddr,b hospital, Dhaka	Adult	female		1	1	2
30073_1#170	ERR4339105	ERS3422940	SP100	47	4661856	418647	52.16	316978	145402	6	12	0	2113	2017	Adhunik Sadar Hospital, Habiganj	Adult	female	3	1	2	2	1
30073_1#174	ERR4339107	ERS3422941	SP101	35	4634928	633629	52.16	396582	145479	5	9	0	43	2017	100 Bedded District Hospital, Narshigdi	Adult	female	2	2	1	2	1
30073_1#178	ERR4339109	ERS3422942	SP102	37	4635062	633611	52.14	399502	145479	5	9	0	43	2016	Adhunik Sadar Hospital, Thakurgaon	Adult	female	3	2	1	3	1
30073_1#18	ERR4339061	ERS3422902	SP62	32	4687142	658846	52.16	396589	319774	5	8	0	43	2015	250 Bedded General Hospital, Patuakhali	Adult	female	3	2	2	2	1
30073_1#182	ERR4339111	ERS3422943	SP103	33	4667276	596282	52.15	378934	213283	6	10	0	1577	2016	100 Bedded District Hospital, Narshigdi	Adult	female	NULL	1	1	2	2
30073_1#187	ERR4339113	ERS3422944	SP104	36	4628359	418649	52.17	319764	145402	7	11	0	2113	2015	Adhunik Sadar Hospital, Habiganj	Adult	female	4	1	1	2	1
30073_1#191	ERR4339115	ERS3422945	SP105	35	4634954	633629	52.16	396582	145479	5	9	0	43	2017	Adhunik Sadar Hospital, Naogaon	Adult	female	1	2	1	2	1
30073_1#195	ERR4339117	ERS3422946	SP106	40	4649637	594350	52.16	387186	153520	6	11	0	43	2016	Adhunik Sadar Hospital, Naogaon	Adult	male	NULL	2	1	2	2
30073_1#199	ERR4339119	ERS3422947	SP107	35	4712486	633632	52.13	396582	145479	5	9	0	43	2018	Adhunik Sadar Hospital, Naogaon	Young children	male	2	2	1	3	1
30073_1#2	ERR4339057	ERS3422898	SP58	34	4678385	633397	52.12	399503	319765	5	8	0	43	2017	icddr,b hospital, Dhaka	Adult	female		1	1	3	1
30073_1#203	ERR4339121	ERS3422948	SP108	40	4663919	629232	52.15	319773	136415	6	11	0	1577	2016	100 Bedded District Hospital, Narshigdi	Adult	female	2	1	2	2	2
30073_1#206	ERR4619484	ERS3422880	SP40	35	4622737	596271	52.18	363631	145399	6	10	0	1577	2017	100 Bedded District Hospital, Narshigdi	Young children	male	NULL	1	1	2	1
30073_1#207	ERR4339122	ERS3422949	SP109	35	4634550	596310	52.16	398559	145479	5	9	0	43	2017	100 Bedded District Hospital, Narshigdi	Adult	male	2	2	1	3	2
30073_1#21	ERR4339062	ERS3422903	SP63	34	4686164	633386	52.16	396590	213107	5	9	0	43*	2015	icddr,b hospital, Dhaka
30073_1#210	ERR4619485	ERS3422839	SP119	34	4657695	633630	52.16	387183	213107	5	9	0	43	2016	Adhunik Sadar Hospital, Habiganj	Adult	female	3	1	1	2	1
30073_1#211	ERR4339123	ERS3422950	SP110	35	4667512	640299	52.15	387190	145476	5	9	0	43	2016	Adhunik Sadar Hospital, Habiganj	Adult	female	NULL	1	2	2	1
30073_1#214	ERR4339124	ERS3422840	SP120	36	4651062	596265	52.16	363627	145401	6	10	0	43	2014	Adhunik Sadar Hospital, Habiganj	Adult	female	3	1	1	2	1
30073_1#215	ERR4339125	ERS3422951	SP111	35	4652116	594620	52.16	396582	175700	5	9	0	1577	2016	100 Bedded District Hospital, Narshigdi	Adult	female	2	1	1	2	1
30073_1#219	ERR4339127	ERS3422952	SP112	35	4712490	633632	52.13	396582	145479	5	9	0	43	2016	Adhunik Sadar Hospital, Naogaon	Adult	male	NULL	2	1	2	1
30073_1#223	ERR4339129	ERS3422953	SP113	37	4637025	604941	52.13	347145	145402	6	10	0	1577	2016	250 Bedded General Hospital, Patuakhali	Adult	female	2	4	2	2	1
30073_1#227	ERR4339131	ERS3422954	SP114	36	4634696	596310	52.16	396582	126958	5	10	0	43	2017	District Sadar Hospital, Cox's Bazar	Adult	male	1	2	1	2	2
30073_1#231	ERR4339133	ERS3422955	SP115	34	4654864	633686	52.15	396589	319760	5	8	0	43	2016	icddr,b hospital, Dhaka				1	1	3
30073_1#235	ERR4339135	ERS3422956	SP116	38	4698652	597769	52.12	366990	145479	6	10	0	43	2018	icddr,b hospital, Dhaka	Young children	female		1	2	1
30073_1#239	ERR4339137	ERS3422957	SP117	34	4642426	633631	52.12	399422	319684	5	8	0	43	2017	BITID,Chittagong	Adult	female	3	1	2	1	1
30073_1#243	ERR4339139	ERS3422958	SP118	36	4622337	596258	52.18	363627	145402	6	10	0	1577	2016	BITID,Chittagong	Adult	male	2	1	2	2	1
30073_1#26	ERR4339063	ERS3422904	SP64	36	4716923	633629	52.12	396582	145479	5	9	0	43	2017	icddr,b hospital, Dhaka	Young children			1	1	1	1
30073_1#29	ERR4339064	ERS3422905	SP65	35	4645704	633632	52.13	399505	319774	5	8	0	43	2017	District Sadar Hospital, Cox's Bazar	Adult	female	1	2	1	2	1
30073_1#319	ERR4339158	ERS3422881	SP41	37	4634427	596370	52.16	398560	145479	5	9	0	43	2017	District Sadar Hospital, Cox's Bazar	Young children	male	2	2	2	1	2
30073_1#323	ERR4339159	ERS3422882	SP42	44	4766196	596287	52.15	368950	213107	6	9	0	43	2017	District Sadar Hospital, Cox's Bazar	Adult	female	1	2	1	3	2
30073_1#327	ERR4339160	ERS3422883	SP43	38	4633567	596291	52.16	319765	125681	6	12	0	43	2017	250 Bedded General Hospital, Patuakhali	Adult	male	1	1	2	1	1
30073_1#331	ERR4339161	ERS3422884	SP44	36	4635026	633629	52.16	398560	319765	5	8	0	43	2017	District Sadar Hospital, Cox's Bazar	Adult	male	2	2	1	2	1
30073_1#335	ERR4339162	ERS3422885	SP45	37	4634819	596369	52.16	398556	145479	5	9	0	43	2017	icddr,b hospital, Dhaka
30073_1#339	ERR4339163	ERS3422886	SP46	39	4634358	633629	52.16	396582	125682	5	10	0	43	2017	District Sadar Hospital, Cox's Bazar	Adult	female	1	2	1	2	1
30073_1#34	ERR4339065	ERS3422906	SP66	36	4646178	642052	52.17	378916	175629	5	9	0	1577*	2016	250 Bedded General Hospital, Patuakhali	Adult	male	NULL	1	1	3	1
30073_1#343	ERR4339164	ERS3422887	SP47	36	4630864	633629	52.13	387193	145479	5	9	0	43	2017	250 Bedded General Hospital, Patuakhali	Adult	male	3	2	1	1	1
30073_1#347	ERR4339165	ERS3422888	SP48	32	4663689	424953	52.17	365657	227792	6	10	0	2113	2017	Adhunik Sadar Hospital, Habiganj	Young children	male	5	1	2	1	2
30073_1#351	ERR4339166	ERS3422889	SP49	33	4663468	424953	52.17	321168	213113	7	11	0	2113	2017	Adhunik Sadar Hospital, Habiganj	Young children	female	2	1	2	1	2
30073_1#355	ERR4339167	ERS3422890	SP50	37	4634565	633629	52.16	396582	126958	5	10	0	43	2016	250 Bedded General Hospital, Patuakhali	Adult	female	2	2	1	2	1
30073_1#359	ERR4339168	ERS3422891	SP51	36	4661864	596392	52.14	363631	145402	6	10	0	1577	2017	icddr,b hospital, Dhaka	Adult	female		1	2	3
30073_1#363	ERR4339169	ERS3422892	SP52	38	4763602	633629	52.16	398560	212932	5	9	0	43	2017	District Sadar Hospital, Cox's Bazar	Adult	female	1	2	1	3	1
30073_1#364	ERR4339170	ERS3422893	SP53	34	4707738	635898	52.12	399502	319784	5	8	0	43	2016	Adhunik Sadar Hospital, Habiganj	Adult	male	2	1	1	1	1
30073_1#368	ERR4339171	ERS3422894	SP54	43	4766471	633629	52.15	398560	213107	5	9	0	43	2017	Adhunik Sadar Hospital, Habiganj	Adult	female	1	2	1	2	1
30073_1#37	ERR4339066	ERS3422907	SP67	35	4766274	626218	52.11	387312	204842	6	10	0	43	2015	Adhunik Sadar Hospital, Naogaon	Adult	male	2	1	1	2	1
30073_1#372	ERR4339172	ERS3422895	SP55	39	4653282	633620	52.17	363627	126958	6	10	0	43	2017	District Sadar Hospital, Cox's Bazar	Adult	male	2	2	1	3	2
30073_1#376	ERR4339173	ERS3422896	SP56	37	4653917	633620	52.17	396582	319774	5	8	0	43	2017	District Sadar Hospital, Cox's Bazar	Young children	male	2	2	2	2	1
30073_1#380	ERR4339174	ERS3422897	SP57	35	4654065	633620	52.17	396582	319774	5	8	0	43	2017	District Sadar Hospital, Cox's Bazar	Adult	male	2	2	1	2	1
30073_1#42	ERR4339067	ERS3422908	SP68	32	4656717	633631	52.15	396589	319774	5	8	0	43	2017	Dhaka Medical College, Dhaka	Adult	female	3	1	1	2	1
30073_1#45	ERR4339068	ERS3422909	SP69	35	4735405	418646	52.13	289235	145401	7	12	0	2113	2017	icddr,b hospital, Dhaka	Adult	female		1	1	3	1
30073_1#49	ERR4339069	ERS3422910	SP70	34	4635201	633629	52.16	398560	319765	5	8	0	43	2017	District Sadar Hospital, Cox's Bazar	Adult	male	2	2	1	3	2
30073_1#5	ERR4339058	ERS3422899	SP59	32	4670168	418648	52.16	365658	227838	6	10	0	2113	2017	Adhunik Sadar Hospital, Habiganj	Adult	female	1	1	2	2	2
30073_1#54	ERR4339070	ERS3422911	SP71	34	4634969	633397	52.16	398560	319765	5	8	0	43	2017	District Sadar Hospital, Cox's Bazar	Adult	female	1	2	1	3	2
30073_1#57	ERR4339071	ERS3422912	SP72	37	4654415	628224	52.17	347145	145399	6	10	0	1577	2016	icddr,b hospital, Dhaka				1	1	1
30073_1#62	ERR4339072	ERS3422913	SP73	37	4667638	624950	52.14	347144	145414	6	10	0	1577	2017	icddr,b hospital, Dhaka	Adult	male		1	1	2
30073_1#65	ERR4339073	ERS3422914	SP74	40	4660637	541878	52.14	363627	126959	6	11	0	43	2017	Adhunik Sadar Hospital, Habiganj	Adult	female	4	1	2	2	2
30073_1#71	ERR4339074	ERS3422915	SP75	34	4635172	633629	52.16	398560	319765	5	8	0	43	2017	BITID,Chittagong	Adult	female	1	1	1	2	1
30073_1#74	ERR4339075	ERS3422916	SP76	37	4650955	596270	52.16	349925	125680	6	11	0	1577	2017	icddr,b hospital, Dhaka	Adult	female		1	1	2	1
30073_1#79	ERR4339076	ERS3422917	SP77	38	4670250	418648	52.16	297034	145402	7	11	0	2113	2016	icddr,b hospital, Dhaka				1	1	3
30073_1#82	ERR4339077	ERS3422918	SP78	36	4686183	658898	52.16	396590	319774	5	8	0	43	2015	250 Bedded General Hospital, Patuakhali	Adult	female	3	2	1	2	1
30073_1#86	ERR4339078	ERS3422919	SP79	33	4700627	628309	52.14	378974	213107	6	10	0	1577	2018	District Sadar Hospital, Cox's Bazar	Young children	female	1	2	1	2	1
30073_1#89	ERR4339079	ERS3422920	SP80	38	4652863	628108	52.18	347146	145402	6	10	0	1577	2018	Adhunik Sadar Hospital, Habiganj	Adult	female	1	2	1	2	1
30073_1#93	ERR4339080	ERS3422921	SP81	37	4631065	594633	52.13	363627	126958	6	10	0	43	2017	Dhaka Medical College, Dhaka	Adult	female	5	1	1	2	2
30073_1#97	ERR4339081	ERS3422922	SP82	33	4619574	596264	52.16	360158	213283	6	10	0	1577	2017	Dhaka Medical College, Dhaka	Adult	female	2	1	2	2	1

## Sheet: Table_S2_Global_SJava_Metadata
Sample accession number	Study	Country	Year	PG	MLST	BAPS level 1	BAPS level 2	Source
11893_2#38	Connor et al 2016	Denmark	1951	1	86	2	8	0
11893_2#39	Connor et al 2016	Denmark	1938	1	86	2	8	Dog
11893_2#41	Connor et al 2016	Germany	1960	1	86	2	8	Human
11893_2#62	Connor et al 2016	Tunisia	1954	1	86	2	8	Human
11893_2#63	Connor et al 2016	Tunisia	1954	1	86	2	9	Human
11893_2#64	Connor et al 2016	unknown	1898	1	86	2	8	Human
11893_2#65	Connor et al 2016	France	2001	1	86	2	8	Human
11893_2#66	Connor et al 2016	Peru	2004	1	86	2	8	Human
11893_2#67	Connor et al 2016	Turkey	2006	1	86	2	9	Human
11893_2#68	Connor et al 2016	unknown	1965	1	86	2	8	NA
11893_2#69	Connor et al 2016	Danemark	1937	1	86	2	8	Human
11893_2#70	Connor et al 2016	Morocco	2005	1	86	2	8	Human
11893_2#71	Connor et al 2016	Egypt	2009	1	86	2	8	Human
11893_2#72	Connor et al 2016	Morocco	2009	1	86	2	8	Human
11893_2#73	Connor et al 2016	Turkey	2009	1	86	2	8	Human
11893_2#74	Connor et al 2016	France	2002	1	86	2	8	Human
11893_2#75	Connor et al 2016	Tunisia	2009	1	86	2	8	Human
4502_3#1	Connor et al 2016	South America	2011	1	86	2	8	Human
4502_3#2	Connor et al 2016	unknown	2012	1	86	2	9	Human
4502_3#3	Connor et al 2016	Turkey	2012	1	86	2	8	Human
4502_3#6	Connor et al 2016	Bolivia	2011	1	86	2	8	Human
5886_7#1	Connor et al 2016	France	1976	1	86	2	10	NA
5886_7#2	Connor et al 2016	Europe	1981	1	86	2	8	Human
7712_6#16	Connor et al 2016	Spain	2010	1	86	2	8	Human
7712_6#38	Connor et al 2016	Spain	2008	1	86	2	8	Human
7712_6#39	Connor et al 2016	Spain	2008	1	86	2	8	Human
7712_6#40	Connor et al 2016	UK	NA	1	86	2	9	Human
7712_6#41	Connor et al 2016	UK	NA	1	86	2	8	Human
7712_6#42	Connor et al 2016	UK	NA	1	86	2	8	Human
7712_6#43	Connor et al 2016	UK	NA	1	86	2	8	Human
7712_6#44	Connor et al 2016	UK	NA	1	86	2	8	Human
7712_6#45	Connor et al 2016	UK	NA	1	86	2	8	Human
7712_6#46	Connor et al 2016	UK	NA	1	86	2	8	Human
QGEM	Higginson et al 2018	Chile	1984	1	86	2	8	Human
QGEN	Higginson et al 2018	Chile	1983	1	86	2	10	Human
QGEP	Higginson et al 2018	Chile	1984	1	86	2	10	Human
QGES	Higginson et al 2018	Chile	1983	1	86	2	8	Human
QGFD	Higginson et al 2018	Chile	1983	1	86	2	8	Human
QGFG	Higginson et al 2018	Chile	1983	1	86	2	10	Human
QGFS	Higginson et al 2018	Chile	1985	1	86	2	10	Human
11893_2#61	Connor et al 2016	Palestine	1934	1	772	2	8	NA
QGEU	Higginson et al 2018	Chile	1983	1	NF*	2	10	Human
QGFA	Higginson et al 2018	Chile	1986	1	NF*	2	8	Human
QGFH	Higginson et al 2018	Chile	1983	1	NF*	2	10	Human
QGFK	Higginson et al 2018	Chile	1986	1	NF*	2	10	Human
QGFR	Higginson et al 2018	Chile	1985	1	NF*	2	10	Human
11893_2#33	Connor et al 2016	France	1967	2	110	6	21	Human
11893_2#34	Connor et al 2016	France	2009	2	110	6	23	Human
11893_2#35	Connor et al 2016	France	2009	2	110	6	24	Human
11893_2#36	Connor et al 2016	France	2009	2	110	6	24	Human
11893_2#40	Connor et al 2016	Denmark	1934	2	110	6	23	Human
11893_2#57	Connor et al 2016	France	2009	2	110	6	24	Human
11940_1#35	Connor et al 2016	France	2009	2	110	6	24	Human
5886_7#7	Connor et al 2016	France	1981	2	110	6	21	Human
7712_6#19	Connor et al 2016	Spain	2009	2	110	6	22	Swamp
7712_6#20	Connor et al 2016	Spain	2009	2	110	6	22	Swamp
11439_1#96	Connor et al 2016	Singapore	1997	3	43	1	2	Tropical Fish
11893_2#51	Connor et al 2016	France	2002	3	43	1	2	Human
11893_2#52	Connor et al 2016	France	2002	3	43	1	2	Human
11893_2#53	Connor et al 2016	France	2002	3	43	1	2	Human
11893_2#55	Connor et al 2016	Indonesia	2006	3	43	1	2	Human
11893_2#56	Connor et al 2016	India	2009	3	43	1	7	Human
11893_2#58	Connor et al 2016	France	2009	3	43	1	2	Human
30073_1#133	This study	Bangladesh	2016	3	43	1	2	Human
4502_3#7	Connor et al 2016	Finland	2009	3	43	1	2	Human
4502_3#8	Connor et al 2016	Malaysia	2009	3	43	1	2	Human
5886_7#4	Connor et al 2016	Germany	2002	3	43	1	2	NA
5886_8#5	Connor et al 2016	Scotland	1983	3	43	1	3	Sewage
7688_1#89	Connor et al 2016	UK	NA	3	43	1	3	Human
7712_6#14	Connor et al 2016	Spain	2010	3	43	1	2	Human
7978_7#3	Connor et al 2016	Canada	NA	3	43	1	2	NA
9471_8#11	Connor et al 2016	UK	2009	3	43	1	2	Human
9471_8#12	Connor et al 2016	UK	2009	3	43	1	2	Human
9471_8#13	Connor et al 2016	UK	2009	3	43	1	2	Human
9471_8#34	Connor et al 2016	UK	2012	3	43	1	2	Human
9471_8#38	Connor et al 2016	UK	2012	3	43	1	2	Human
9471_8#40	Connor et al 2016	UK	2012	3	43	1	2	Human
9471_8#41	Connor et al 2016	UK	2012	3	43	1	2	Human
9471_8#42	Connor et al 2016	UK	2011	3	43	1	2	Human
9471_8#44	Connor et al 2016	UK	2011	3	43	1	2	Human
9471_8#45	Connor et al 2016	UK	2011	3	43	1	2	Human
9471_8#46	Connor et al 2016	UK	2011	3	43	1	3	Human
9471_8#47	Connor et al 2016	UK	2001	3	43	1	3	Human
9471_8#48	Connor et al 2016	UK	2011	3	43	1	2	Human
9471_8#5	Connor et al 2016	UK	2009	3	43	1	3	Human
5886_8#4	Connor et al 2016	USA	2001	3	307	1	1	NA
30073_1#62	This study	Bangladesh	2017	3	1577	1	2	Human
9471_8#27	Connor et al 2016	UK	2009	3	2545	1	7	Human
30073_1#10	This study	Bangladesh	2018	4	43	1	6	Human
30073_1#101	This study	Bangladesh	2015	4	43	1	6	Human
30073_1#105	This study	Bangladesh	2015	4	43	1	6	Human
30073_1#117	This study	Bangladesh	2015	4	43	1	6	Human
30073_1#125	This study	Bangladesh	2018	4	43	1	6	Human
30073_1#129	This study	Bangladesh	2017	4	43	1	6	Human
30073_1#13	This study	Bangladesh	2017	4	43	1	6	Human
30073_1#137	This study	Bangladesh	2016	4	43	1	6	Human
30073_1#149	This study	Bangladesh	2017	4	43	1	6	Human
30073_1#162	This study	Bangladesh	2018	4	43	1	6	Human
30073_1#166	This study	Bangladesh	2017	4	43	1	6	Human
30073_1#174	This study	Bangladesh	2017	4	43	1	6	Human
30073_1#178	This study	Bangladesh	2016	4	43	1	6	Human
30073_1#18	This study	Bangladesh	2015	4	43	1	6	Human
30073_1#191	This study	Bangladesh	2017	4	43	1	6	Human
30073_1#195	This study	Bangladesh	2016	4	43	1	6	Human
30073_1#199	This study	Bangladesh	2018	4	43	1	6	Human
30073_1#2	This study	Bangladesh	2017	4	43	1	6	Human
30073_1#207	This study	Bangladesh	2017	4	43	1	6	Human
30073_1#21	This study	Bangladesh	2015	4	43	1	6	Human
30073_1#210	This study	Bangladesh	2016	4	43	1	6	Human
30073_1#211	This study	Bangladesh	2016	4	43	1	6	Human
30073_1#214	This study	Bangladesh	2014	4	43	1	6	Human
30073_1#219	This study	Bangladesh	2016	4	43	1	6	Human
30073_1#227	This study	Bangladesh	2017	4	43	1	6	Human
30073_1#231	This study	Bangladesh	2016	4	43	1	6	Human
30073_1#235	This study	Bangladesh	2018	4	43	1	6	Human
30073_1#239	This study	Bangladesh	2017	4	43	1	6	Human
30073_1#26	This study	Bangladesh	2017	4	43	1	6	Human
30073_1#29	This study	Bangladesh	2017	4	43	1	6	Human
30073_1#319	This study	Bangladesh	2017	4	43	1	6	Human
30073_1#323	This study	Bangladesh	2017	4	43	1	6	Human
30073_1#327	This study	Bangladesh	2017	4	43	1	6	Human
30073_1#331	This study	Bangladesh	2017	4	43	1	6	Human
30073_1#335	This study	Bangladesh	2017	4	43	1	6	Human
30073_1#339	This study	Bangladesh	2017	4	43	1	6	Human
30073_1#343	This study	Bangladesh	2017	4	43	1	6	Human
30073_1#355	This study	Bangladesh	2016	4	43	1	6	Human
30073_1#363	This study	Bangladesh	2017	4	43	1	6	Human
30073_1#364	This study	Bangladesh	2016	4	43	1	6	Human
30073_1#368	This study	Bangladesh	2017	4	43	1	6	Human
30073_1#37	This study	Bangladesh	2015	4	43	1	6	Human
30073_1#372	This study	Bangladesh	2017	4	43	1	6	Human
30073_1#376	This study	Bangladesh	2017	4	43	1	6	Human
30073_1#380	This study	Bangladesh	2017	4	43	1	6	Human
30073_1#42	This study	Bangladesh	2017	4	43	1	6	Human
30073_1#49	This study	Bangladesh	2017	4	43	1	6	Human
30073_1#54	This study	Bangladesh	2017	4	43	1	6	Human
30073_1#65	This study	Bangladesh	2017	4	43	1	6	Human
30073_1#71	This study	Bangladesh	2017	4	43	1	6	Human
30073_1#82	This study	Bangladesh	2015	4	43	1	6	Human
30073_1#93	This study	Bangladesh	2017	4	43	1	6	Human
9471_8#20	Connor et al 2016	UK	2009	4	43	1	6	Human
9471_8#35	Connor et al 2016	UK	2012	4	43	1	6	Human
9471_8#36	Connor et al 2016	UK	2012	4	43	1	6	Human
9471_8#8	Connor et al 2016	UK	2009	4	43	1	6	Human
11893_2#46	Connor et al 2016	Senegal	2009	4	307	1	1	Human
5886_7#6	Connor et al 2016	Malaysia	2002	4	307	1	1	NA
9471_8#16	Connor et al 2016	UK	2009	4	307	1	1	Human
9471_8#19	Connor et al 2016	UK	2009	4	307	1	1	Human
9471_8#24	Connor et al 2016	UK	2009	4	307	1	1	Human
30073_1#109	This study	Bangladesh	2017	4	1577	1	5	Human
30073_1#113	This study	Bangladesh	2017	4	1577	1	5	Human
30073_1#121	This study	Bangladesh	2017	4	1577	1	5	Human
30073_1#153	This study	Bangladesh	2016	4	1577	1	5	Human
30073_1#158	This study	Bangladesh	2018	4	1577	1	5	Human
30073_1#182	This study	Bangladesh	2016	4	1577	1	5	Human
30073_1#203	This study	Bangladesh	2016	4	1577	1	5	Human
30073_1#206	This study	Bangladesh	2017	4	1577	1	5	Human
30073_1#215	This study	Bangladesh	2016	4	1577	1	5	Human
30073_1#223	This study	Bangladesh	2016	4	1577	1	5	Human
30073_1#243	This study	Bangladesh	2016	4	1577	1	5	Human
30073_1#34	This study	Bangladesh	2016	4	1577	1	5	Human
30073_1#359	This study	Bangladesh	2017	4	1577	1	5	Human
30073_1#57	This study	Bangladesh	2016	4	1577	1	5	Human
30073_1#74	This study	Bangladesh	2017	4	1577	1	5	Human
30073_1#86	This study	Bangladesh	2018	4	1577	1	5	Human
30073_1#89	This study	Bangladesh	2018	4	1577	1	5	Human
30073_1#97	This study	Bangladesh	2017	4	1577	1	5	Human
9471_8#4	Connor et al 2016	UK	2009	4	1577	1	5	Human
30073_1#170	This study	Bangladesh	2017	4	2113	1	4	Human
30073_1#187	This study	Bangladesh	2015	4	2113	1	4	Human
30073_1#347	This study	Bangladesh	2017	4	2113	1	4	Human
30073_1#351	This study	Bangladesh	2017	4	2113	1	4	Human
30073_1#45	This study	Bangladesh	2017	4	2113	1	4	Human
30073_1#5	This study	Bangladesh	2017	4	2113	1	4	Human
30073_1#79	This study	Bangladesh	2016	4	2113	1	4	Human
9471_8#2	Connor et al 2016	UK	2009	4	2113	1	4	Human
9471_8#25	Connor et al 2016	UK	2009	4	2113	1	4	Human
9471_8#26	Connor et al 2016	UK	2009	4	2113	1	4	Human
11893_2#45	Connor et al 2016	France	2002	4	2296	1	1	Human
4502_3#4	Connor et al 2016	Malaysia	2012	5	149	3	11	Human
4502_3#5	Connor et al 2016	Greece	2012	5	149	3	11	Human
7688_1#86	Connor et al 2016	UK	NA	5	149	3	12	Human
7688_1#87	Connor et al 2016	UK	NA	5	149	3	12	Human
7688_1#88	Connor et al 2016	UK	NA	5	149	3	12	Human
7688_1#90	Connor et al 2016	UK	NA	5	149	3	12	Human
7712_6#1	Connor et al 2016	Spain	2010	5	149	3	13	Human
7712_6#21	Connor et al 2016	Spain	2009	5	149	3	13	Human
7969_8#34	Connor et al 2016	Canada	NA	5	149	3	12	NA
7969_8#45	Connor et al 2016	Canada	NA	5	149	3	12	NA
9471_8#17	Connor et al 2016	UK	2009	5	149	3	14	Human
9471_8#21	Connor et al 2016	UK	2009	5	149	3	14	Human
9471_8#22	Connor et al 2016	UK	2009	5	149	3	14	Human
9471_8#23	Connor et al 2016	UK	2009	5	149	3	14	Human
9471_8#29	Connor et al 2016	UK	2009	5	149	3	13	Human
9471_8#32	Connor et al 2016	UK	2009	5	149	3	12	Human
9471_8#33	Connor et al 2016	UK	2012	5	149	3	13	Human
9471_8#6	Connor et al 2016	UK	2009	5	149	3	13	Human
11893_2#47	Connor et al 2016	Indonesia	1937	6	42	4	16	Human
11893_2#48	Connor et al 2016	UK	1965	6	42	4	15	Water
11893_2#49	Connor et al 2016	France	1981	6	42	4	16	Human
11893_2#50	Connor et al 2016	France	1981	6	42	4	16	Human
5886_8#1	Connor et al 2016	France	1981	6	42	4	16	NA
5886_8#6	Connor et al 2016	UK	1965	6	42	4	15	NA
9471_8#18	Connor et al 2016	UK	2009	6	42	4	15	Human
9471_8#7	Connor et al 2016	UK	2009	6	42	4	17	Human
5886_6#6	Connor et al 2016	Canada	2001	6	423	4	15	NA
9471_8#30	Connor et al 2016	UK	2009	6	423	4	15	Human
9471_8#39	Connor et al 2016	UK	2012	6	423	4	15	Human
11893_2#59	Connor et al 2016	India	1976	6	733	4	17	Human
11893_2#60	Connor et al 2016	France	1976	6	734	4	15	Food
SRR1965575	Connor et al 2016	UK	NA	7	679	8	28	Human
SRR1967894	Connor et al 2016	UK	NA	7	679	8	28	Human
SRR3049388	Connor et al 2016	UK	NA	7	679	8	28	Human
5886_7#3	Connor et al 2016	Germany	2000	8	88	5	18	NA
5886_7#5	Connor et al 2016	Germany	2004	8	88	5	18	NA
9471_8#3	Connor et al 2016	UK	2009	8	88	5	18	Human
9471_8#43	Connor et al 2016	UK	2012	8	88	5	18	Human
9471_8#9	Connor et al 2016	UK	2009	8	88	5	18	Human
11893_2#37	Connor et al 2016	France	1976	9	88	5	19	Human
5886_8#2	Connor et al 2016	unknown	NA	9	88	5	19	NA
7712_6#15	Connor et al 2016	Spain	2010	9	88	5	19	Human
7712_6#17	Connor et al 2016	Spain	2010	9	88	5	19	Human
7712_6#37	Connor et al 2016	Spain	2009	9	88	5	19	Human
7712_6#5	Connor et al 2016	Spain	2010	9	88	5	19	Human
7712_6#7	Connor et al 2016	Spain	2010	9	88	5	19	reservoir
7712_6#8	Connor et al 2016	Spain	2010	9	88	5	19	Human
9471_8#14	Connor et al 2016	UK	2009	9	88	5	19	Human
11940_1#36	Connor et al 2016	France	1987	9	127	5	20	Human
5886_8#3	Connor et al 2016	USA	2004	9	127	5	20	NA
7712_6#11	Connor et al 2016	Spain	2010	9	127	5	20	Human
7712_6#12	Connor et al 2016	Spain	2010	9	127	5	20	Human
7712_6#13	Connor et al 2016	Spain	2010	9	127	5	20	Human
7712_6#2	Connor et al 2016	Spain	2010	9	127	5	20	Human
7712_6#22	Connor et al 2016	Spain	2009	9	127	5	20	Human
7712_6#23	Connor et al 2016	Spain	2009	9	127	5	20	Human
7712_6#24	Connor et al 2016	Spain	2009	9	127	5	20	Human
7712_6#25	Connor et al 2016	Spain	2009	9	127	5	20	Human
7712_6#26	Connor et al 2016	Spain	2009	9	127	5	20	Human
7712_6#27	Connor et al 2016	Spain	2009	9	127	5	20	Human
7712_6#28	Connor et al 2016	Spain	2009	9	127	5	20	untreated clams
7712_6#29	Connor et al 2016	Spain	2009	9	127	5	20	Human
7712_6#3	Connor et al 2016	Spain	2010	9	127	5	20	Human
7712_6#30	Connor et al 2016	Spain	2009	9	127	5	20	Human
7712_6#31	Connor et al 2016	Spain	2009	9	127	5	20	Human
7712_6#32	Connor et al 2016	Spain	2009	9	127	5	20	Human
7712_6#33	Connor et al 2016	Spain	2009	9	127	5	20	Human
7712_6#34	Connor et al 2016	Spain	2009	9	127	5	20	Human
7712_6#35	Connor et al 2016	Spain	2009	9	127	5	20	aquarium
7712_6#36	Connor et al 2016	Spain	2009	9	127	5	20	Human
7712_6#4	Connor et al 2016	Spain	2010	9	127	5	20	Human
7712_6#9	Connor et al 2016	Spain	2010	9	127	5	20	Human
9471_8#15	Connor et al 2016	UK	2009	9	127	5	20	Human
9471_8#28	Connor et al 2016	UK	2009	9	127	5	20	Human
7712_6#18	Connor et al 2016	Spain	2009	9	2471	5	19	Human
11439_1#1	Connor et al 2016	unknown	2010	10	28	7	26	Broiler
11439_1#2	Connor et al 2016	unknown	2010	10	28	7	26	Broiler
11439_1#3	Connor et al 2016	unknown	2010	10	28	7	26	Broiler
11439_1#4	Connor et al 2016	unknown	2010	10	28	7	25	Broiler
11439_1#5	Connor et al 2016	unknown	2010	10	28	7	26	Broiler
11439_1#6	Connor et al 2016	unknown	2010	10	28	7	26	Broiler
11439_1#7	Connor et al 2016	unknown	2010	10	28	7	27	Broiler
11439_1#8	Connor et al 2016	unknown	2010	10	28	7	27	Broiler
11439_1#90	Connor et al 2016	unknown	2010	10	28	7	26	Broiler
11439_1#91	Connor et al 2016	unknown	2010	10	28	7	26	Broiler
11439_1#92	Connor et al 2016	unknown	2010	10	28	7	26	Broiler
11439_1#93	Connor et al 2016	unknown	2010	10	28	7	27	Broiler
11439_1#94	Connor et al 2016	unknown	NA	10	28	7	27	NA
11439_1#95	Connor et al 2016	unknown	2009	10	28	7	26	Human
11893_2#42	Connor et al 2016	France	2001	10	28	7	26	Human
11940_1#39	Connor et al 2016	France	2002	10	28	7	26	Human
7712_6#10	Connor et al 2016	Spain	2010	10	28	7	25	Human

## Sheet: Table_S3_Virulence_genes_matrix
Sample ID	ECS88_3547	STM0278	STM0570	Z1307	avrA_2	bcfA	bcfB	bcfC	bcfD	bcfE	bcfF	bcfG	bcfH	cheA_11	cheB_7	cheR_2	cheW_3	cheY_4	cheZ_4	cib	clpV_2	csgA	csgB	csgC	csgD	csgE	csgF	csgF+	csgG	fimA	fimC_1	fimD_3	fimF_5	fimH	fimI	fimW	fimY	fimZ	flgA_9	flgB_8	flgC_30	flgD_16	flgE_36	flgF_12	flgG_29	flgH_9	flgI_21	flgJ_25	flgK_30
11439_1#1	1	1	1	0	1	1	1	1	1	1	1	1	1	1	1	1	1	1	1	1	1	1	1	1	1	1	1	0	1	1	1	1	1	1	1	1	1	1	1	1	1	1	1	1	1	1	1	1	1
11439_1#2	1	1	1	0	1	1	1	1	1	1	1	1	1	1	1	1	1	1	1	1	1	1	1	1	1	1	1	0	1	1	1	1	1	1	1	1	1	1	1	1	1	1	1	1	1	1	1	1	1
11439_1#3	1	1	1	0	1	1	1	1	1	1	1	1	1	1	1	1	1	1	1	1	1	1	1	1	1	1	1	0	1	1	1	1	1	1	1	1	1	1	1	1	1	1	1	1	1	1	1	1	1
11439_1#4	1	1	1	0	1	1	1	1	1	1	1	1	1	1	1	1	1	1	1	1	1	1	1	1	1	1	1	0	1	1	1	1	1	1	1	1	1	1	1	1	1	1	1	1	1	1	1	1	1
11439_1#5	1	1	1	0	1	1	1	1	1	1	1	1	1	1	1	1	1	1	1	1	1	1	1	1	1	1	1	0	1	1	1	1	1	1	1	1	1	1	1	1	1	1	1	1	1	1	1	1	1
11439_1#6	1	1	1	0	1	1	1	1	1	1	1	1	1	1	1	1	1	1	1	1	1	1	1	1	1	1	1	0	1	1	1	1	1	1	1	1	1	1	1	1	1	1	1	1	1	1	1	1	1
11439_1#7	1	1	1	0	1	1	1	1	1	1	1	1	1	1	1	1	1	1	1	0	1	1	1	1	1	1	1	0	1	1	1	1	1	1	1	1	1	1	1	1	1	1	1	1	1	1	1	1	1
11439_1#8	1	1	1	0	1	1	1	1	1	1	1	1	1	1	1	1	1	1	1	1	1	1	1	1	1	1	1	0	1	1	1	1	1	1	1	1	1	1	1	1	1	1	1	1	1	1	1	1	1
11439_1#90	1	1	1	0	1	1	1	1	1	1	1	1	1	1	1	1	1	1	1	1	1	1	1	1	1	1	1	0	0	1	1	1	1	1	1	1	1	1	1	1	1	1	1	1	1	1	1	1	1
11439_1#91	1	1	1	0	1	1	1	1	1	1	1	1	1	1	1	1	1	1	1	1	1	1	1	1	1	1	1	0	1	1	1	1	1	1	1	1	1	1	1	1	1	1	1	1	1	1	1	1	1
11439_1#92	1	1	1	0	1	1	1	1	1	1	1	1	1	1	1	1	1	1	1	0	1	1	1	1	1	1	1	0	1	1	1	1	1	1	1	1	1	1	1	1	1	1	1	1	1	1	1	1	1
11439_1#93	1	1	1	0	1	1	1	1	1	1	1	1	1	1	1	1	1	1	1	1	1	1	1	1	1	1	1	0	1	1	1	1	1	1	1	1	1	1	1	1	1	1	1	1	1	1	1	1	1
11439_1#94	1	1	1	0	1	1	1	1	1	1	1	1	1	1	1	1	1	1	1	0	1	1	1	1	1	1	1	0	1	1	1	1	1	1	1	1	1	1	1	1	1	1	1	1	1	1	1	1	1
11439_1#95	1	1	1	0	1	1	1	1	1	1	1	1	1	1	1	1	1	1	1	0	1	1	1	1	1	1	1	0	1	1	1	1	1	1	1	1	1	1	1	1	1	1	1	1	1	1	1	1	1
11439_1#96	1	0	1	0	0	1	1	1	1	1	1	1	1	1	1	1	1	1	1	0	0	1	1	1	1	1	1	0	1	1	1	1	1	1	1	1	1	1	1	1	1	1	1	1	1	1	1	1	1
11893_2#33	1	1	1	0	0	1	1	0	1	1	1	1	1	1	1	1	1	1	1	0	1	1	1	1	1	1	1	0	1	1	1	1	1	1	1	1	1	1	1	1	1	1	1	1	1	1	1	1	1
11893_2#34	1	1	1	0	0	1	1	1	1	1	1	1	1	1	1	1	1	1	1	0	1	1	1	1	1	1	1	0	1	1	1	1	1	1	1	1	1	1	1	1	1	1	1	1	1	1	1	1	1
11893_2#35	1	1	1	0	0	1	1	1	1	1	1	1	1	1	1	1	1	1	1	0	1	1	1	1	1	1	1	0	1	1	1	1	1	1	1	1	1	1	1	1	1	1	1	1	1	1	1	1	1
11893_2#36	1	1	1	0	0	1	1	1	1	1	1	1	1	1	1	1	1	1	1	0	1	1	1	1	1	1	1	0	1	1	1	1	1	1	1	1	1	1	1	1	1	1	1	1	1	1	1	1	1
11893_2#37	1	1	1	0	1	1	1	1	1	1	1	1	1	1	1	1	1	1	1	0	1	1	1	1	1	1	1	0	1	1	1	1	1	1	1	1	1	1	1	1	1	1	1	1	1	1	1	1	1
11893_2#38	1	1	1	0	0	1	1	1	1	1	1	1	1	1	1	1	1	1	1	0	0	1	1	1	1	1	1	0	1	1	1	1	1	1	1	1	1	1	1	1	1	1	1	1	1	1	1	1	1
11893_2#39	1	1	1	0	0	1	1	1	1	1	1	1	1	1	1	1	1	1	1	0	1	1	1	1	1	1	1	0	1	1	1	1	1	1	1	0	1	1	1	1	1	1	1	1	1	1	1	1	1
11893_2#40	1	1	1	0	0	1	1	1	1	1	1	1	1	1	1	1	1	1	1	0	1	1	1	1	1	1	1	0	1	1	1	1	1	1	1	1	1	1	1	1	1	1	1	1	1	1	1	1	1
11893_2#41	1	1	1	0	0	1	1	1	1	1	1	1	1	1	1	1	1	1	1	0	1	1	1	1	1	1	1	0	1	1	1	1	1	1	1	1	1	1	1	1	1	1	1	1	1	1	1	1	1
11893_2#42	1	1	1	0	1	1	1	1	1	1	1	1	1	1	1	1	1	1	1	1	1	1	1	1	1	1	1	0	1	1	1	1	1	1	1	1	1	1	1	1	1	1	1	1	1	1	1	1	1
11893_2#45	1	0	1	0	0	1	1	1	1	1	1	1	1	1	1	1	1	1	1	0	0	1	1	1	1	1	1	0	1	1	1	1	1	1	1	1	1	1	1	1	1	1	1	1	1	1	1	1	1
11893_2#46	1	0	1	0	0	1	1	1	1	1	1	1	1	1	1	1	1	1	1	0	0	1	1	1	1	1	1	0	1	1	1	1	1	1	1	1	1	1	1	1	1	1	1	1	1	1	1	1	1
11893_2#47	1	0	1	0	0	1	1	1	0	1	1	1	1	1	1	1	1	1	1	0	0	1	0	1	1	1	1	0	1	1	1	1	1	1	1	1	1	1	1	1	1	1	1	1	1	1	1	1	1
11893_2#48	1	0	1	0	0	1	1	1	1	1	1	1	1	1	1	1	1	1	1	0	0	1	1	1	1	1	1	0	1	1	1	1	1	1	1	1	1	1	1	1	1	1	1	1	1	1	1	1	1
11893_2#49	1	0	1	0	0	1	1	1	1	1	1	1	1	1	1	1	1	1	1	0	0	1	1	1	1	1	1	0	1	1	1	1	1	1	1	1	1	1	1	1	1	1	1	1	1	1	1	1	1
11893_2#50	1	0	1	0	0	1	1	1	1	1	1	1	1	1	1	1	1	1	1	0	0	1	1	1	1	1	1	0	1	1	1	1	1	1	1	1	1	1	1	1	1	1	1	1	1	1	1	1	1
11893_2#51	1	0	1	0	0	1	1	1	1	1	1	1	1	1	1	1	1	1	1	0	0	1	1	1	1	1	1	0	1	1	1	1	1	1	1	1	1	1	1	1	1	1	1	1	1	1	1	1	1
11893_2#52	1	0	1	0	0	1	1	1	1	1	1	1	1	1	1	1	1	1	1	0	0	1	1	1	1	1	1	0	1	1	1	1	1	1	1	1	1	1	1	1	1	1	1	1	1	1	1	1	1
11893_2#53	1	0	1	0	0	1	1	1	1	1	1	1	1	1	1	1	1	1	1	0	0	1	1	1	1	1	1	0	1	1	1	1	1	1	1	1	1	1	1	1	1	1	1	1	1	1	1	1	1
11893_2#55	1	0	1	0	0	1	1	1	1	1	1	1	1	1	1	1	1	1	1	0	0	1	1	1	1	1	1	0	1	1	1	1	1	1	1	1	1	1	1	1	1	1	1	1	1	1	1	1	1
11893_2#56	1	0	1	0	0	1	1	1	1	1	1	1	1	1	1	1	1	1	1	0	0	1	1	1	1	1	1	0	1	1	1	1	1	1	1	1	1	1	1	1	1	1	1	1	1	1	1	1	1
11893_2#57	1	1	1	0	0	1	1	1	1	1	1	1	1	1	1	1	1	1	1	0	1	1	1	1	1	1	1	0	1	1	1	1	1	1	1	1	1	1	1	1	1	1	1	1	1	1	1	1	1
11893_2#58	1	0	1	0	0	1	1	1	1	1	1	1	1	1	1	1	1	1	1	0	0	1	1	1	1	1	1	0	1	1	1	1	1	1	1	1	1	1	1	1	1	1	1	1	1	1	1	1	1
11893_2#59	1	0	1	0	0	1	0	1	1	1	1	1	1	1	1	1	1	1	1	0	0	1	1	1	1	1	1	0	1	1	1	1	1	1	1	1	1	1	1	1	1	1	1	1	1	1	1	1	1
11893_2#60	1	0	1	0	0	1	1	1	1	1	1	1	1	1	1	1	1	1	1	0	0	1	1	1	1	1	1	0	1	1	1	1	1	1	1	1	1	1	1	1	1	1	1	1	1	1	1	1	1
11893_2#61	1	1	1	0	0	1	1	1	1	1	1	1	1	1	1	1	1	1	1	0	1	1	1	1	1	1	1	0	1	1	1	1	1	1	1	1	1	1	1	1	1	1	1	1	1	1	1	1	1
11893_2#62	1	1	1	0	0	1	1	1	1	1	1	1	1	1	1	1	1	1	1	0	1	1	1	1	1	1	1	0	1	1	1	1	1	1	1	1	1	1	1	1	1	1	1	1	1	1	1	1	1
11893_2#63	1	1	1	0	0	1	1	0	1	1	1	1	1	1	1	1	1	1	1	0	1	1	1	1	1	1	1	0	1	1	1	1	1	1	1	1	1	1	1	1	1	1	1	1	1	1	1	1	1
11893_2#64	1	1	1	0	0	1	1	1	1	1	1	1	1	1	1	1	1	1	1	0	1	1	1	1	1	1	1	0	1	1	1	1	1	1	1	1	1	1	1	1	1	1	1	1	1	1	1	1	1
11893_2#65	1	1	1	0	0	1	1	1	1	1	1	1	1	1	1	1	1	1	1	0	1	1	1	1	1	1	1	0	1	1	1	1	1	1	1	1	1	1	1	1	1	1	1	1	1	1	1	1	1
11893_2#66	1	1	1	0	0	1	1	1	1	1	1	1	1	1	1	1	1	1	1	0	1	1	1	1	1	1	1	0	1	1	1	1	1	1	0	1	1	1	1	1	1	1	1	1	1	1	1	1	1
11893_2#67	1	1	1	0	0	1	1	0	1	1	1	1	1	1	1	1	1	1	1	0	1	1	1	1	1	1	1	0	1	1	1	1	1	1	1	1	1	1	1	1	1	1	1	1	1	1	1	1	1
11893_2#68	1	1	1	0	0	1	1	1	1	1	1	1	1	1	1	1	1	1	1	0	1	1	1	1	1	1	1	0	1	1	1	1	1	1	1	1	1	1	1	1	1	1	1	1	1	1	1	1	1
11893_2#69	1	1	1	0	0	1	1	1	1	1	1	1	1	1	1	1	1	1	1	0	1	1	1	1	1	1	1	0	1	1	1	1	1	1	1	1	1	1	1	1	1	1	1	1	1	1	1	1	1
11893_2#70	1	1	1	0	0	1	1	1	1	1	1	1	1	1	1	1	1	1	1	0	1	1	1	1	1	1	1	0	1	1	1	1	1	1	1	1	1	1	1	1	1	1	1	1	1	1	1	1	1
11893_2#71	1	1	1	0	0	1	1	1	1	1	1	1	1	1	1	1	1	1	1	0	1	1	1	1	1	1	1	0	1	1	1	1	1	1	1	1	1	1	1	1	1	1	1	1	1	1	1	1	1
11893_2#72	1	1	1	0	0	1	1	1	1	1	1	1	1	1	1	1	1	1	1	0	1	1	1	1	1	1	1	0	1	1	1	1	1	1	1	1	1	1	1	1	1	1	1	1	1	1	1	1	1
11893_2#73	1	1	1	0	0	1	1	1	1	1	1	1	1	1	1	1	1	1	1	0	1	1	1	1	1	1	1	0	1	1	1	1	1	1	1	1	1	1	1	1	1	1	1	1	1	1	1	1	1
11893_2#74	1	1	1	0	0	1	1	1	1	1	1	1	1	1	1	1	1	1	1	0	1	1	1	1	1	1	1	0	1	1	1	1	1	1	1	1	1	1	1	1	1	1	1	1	1	1	1	1	1
11893_2#75	1	1	1	0	0	1	1	1	1	1	1	1	1	1	1	1	1	1	1	0	1	1	1	1	1	1	1	0	1	1	1	1	1	1	1	1	1	1	1	1	1	1	1	1	1	1	1	1	1
11940_1#35	1	1	1	0	0	1	1	1	1	1	1	1	1	1	1	1	1	1	1	0	1	1	1	1	1	1	1	0	1	1	1	1	1	1	1	1	1	1	1	1	1	1	1	1	1	1	1	1	1
11940_1#36	1	1	1	0	1	1	1	1	1	1	1	1	1	1	1	1	1	1	1	0	1	1	1	1	1	1	1	0	1	1	1	1	1	1	1	1	1	1	1	1	1	1	1	1	1	1	1	1	1
11940_1#39	1	1	1	0	1	1	1	1	1	1	1	1	1	1	1	1	1	1	1	0	1	1	1	1	1	1	1	0	1	1	1	1	1	1	1	1	1	1	1	1	1	1	1	1	1	1	1	1	1
30073_1#10	1	0	1	0	0	1	1	1	1	1	1	1	1	1	1	1	1	1	1	0	0	1	1	1	1	1	1	0	1	1	1	1	1	1	1	1	1	1	1	1	1	1	1	1	1	1	1	1	1
30073_1#101	1	0	1	0	0	1	1	1	1	1	1	1	1	1	1	1	1	1	1	0	0	1	1	1	1	1	1	0	1	1	1	1	1	1	1	1	1	1	1	1	1	1	1	1	1	1	1	1	1
30073_1#105	1	0	1	0	0	1	1	1	1	1	1	1	1	1	1	1	1	1	1	0	0	1	1	1	1	1	1	0	1	1	1	1	1	1	1	1	1	1	1	1	1	1	1	1	1	1	1	1	1
30073_1#109	1	0	1	0	0	1	1	1	1	1	1	1	1	1	1	1	1	1	1	0	0	1	1	1	1	1	1	0	1	1	1	1	1	1	1	1	1	1	1	1	1	1	1	1	1	1	1	1	1
30073_1#113	1	0	1	0	0	1	1	1	1	1	1	1	1	1	1	1	1	1	1	0	0	1	1	1	1	1	1	0	1	1	1	1	1	1	1	1	1	1	1	1	1	1	1	1	1	1	1	1	1
30073_1#117	1	0	1	0	0	1	1	1	1	1	1	1	1	1	1	1	1	1	1	0	0	1	1	1	1	1	1	0	1	1	1	1	1	1	1	1	1	1	1	1	1	1	1	1	1	1	1	1	1
30073_1#121	1	0	1	0	0	1	1	1	1	1	1	1	1	1	1	1	1	1	1	0	0	1	1	1	1	1	1	0	1	1	1	1	1	1	1	1	1	1	1	1	1	1	1	1	1	1	1	1	1
30073_1#125	1	0	1	0	0	1	1	1	1	1	1	1	1	1	1	1	1	1	1	0	0	1	1	1	1	1	1	0	1	1	1	1	1	1	1	1	1	1	1	1	1	1	1	1	1	1	1	1	1
30073_1#129	1	0	1	0	0	1	1	1	1	1	1	1	1	1	1	1	1	1	1	0	0	1	1	1	1	1	1	0	1	1	1	1	1	1	1	1	1	1	1	1	1	1	1	1	1	1	1	1	1
30073_1#13	1	0	1	0	0	1	1	1	1	1	1	1	1	1	1	1	1	1	1	0	0	1	1	1	1	1	1	0	1	1	1	1	1	1	1	1	1	1	1	1	1	1	1	1	1	1	1	1	1
30073_1#133	1	0	1	0	0	1	1	1	1	1	1	1	1	1	1	1	1	1	1	0	0	1	1	1	1	1	1	0	1	1	1	1	1	1	1	1	0	1	1	1	1	1	1	1	1	1	1	1	1
30073_1#137	1	0	1	0	0	1	1	1	1	1	1	1	1	1	1	1	1	1	1	0	0	1	1	1	1	1	1	0	1	1	1	1	1	1	1	1	1	1	1	1	1	1	1	1	1	1	1	1	1
30073_1#149	1	0	1	0	0	1	1	1	1	1	1	1	1	1	1	1	1	1	1	0	0	1	1	1	1	1	1	0	1	1	1	1	1	1	1	1	1	1	1	1	1	1	1	1	1	1	1	1	1
30073_1#153	1	0	1	0	0	1	1	1	1	1	1	1	1	1	1	1	1	1	1	0	0	1	1	1	1	1	1	0	1	1	1	1	1	1	1	1	1	1	1	1	1	1	1	1	1	1	1	1	1
30073_1#158	1	0	1	0	0	1	1	1	1	1	1	1	1	1	1	1	1	1	1	0	0	1	1	1	1	1	1	0	1	1	1	1	1	1	1	1	1	1	1	1	1	1	1	1	1	1	1	1	1
30073_1#162	1	0	1	0	0	1	1	1	1	1	1	1	1	1	1	1	1	1	1	0	0	1	1	1	1	1	1	0	1	1	1	1	1	1	1	1	1	1	1	1	1	1	1	1	1	1	1	1	1
30073_1#166	1	0	1	0	0	1	1	1	1	1	1	1	1	1	1	1	1	1	1	0	0	1	1	1	1	1	1	0	1	1	1	1	1	1	1	1	1	1	1	1	1	1	1	1	1	1	1	1	1
30073_1#170	1	0	1	0	0	1	1	1	1	1	1	1	1	1	1	1	1	1	1	0	0	1	1	1	1	1	1	0	1	1	1	1	1	1	1	1	1	1	1	1	1	1	1	1	1	1	1	1	1
30073_1#174	1	0	1	0	0	1	1	1	1	1	1	1	1	1	1	1	1	1	1	0	0	1	1	1	1	1	1	0	1	1	1	1	1	1	1	1	1	1	1	1	1	1	1	1	1	1	1	1	1
30073_1#178	1	0	1	0	0	1	1	1	1	1	1	1	1	1	1	1	1	1	1	0	0	1	1	1	1	1	1	0	1	1	1	1	1	1	1	1	1	1	1	1	1	1	1	1	1	1	1	1	1
30073_1#18	1	0	1	0	0	1	1	1	1	1	1	1	1	1	1	1	1	1	1	0	0	1	1	1	1	1	1	0	1	1	1	1	1	1	1	1	1	1	1	1	1	1	1	1	1	1	1	1	1
30073_1#182	1	0	1	0	0	1	1	1	1	1	1	1	1	1	1	1	1	1	1	0	0	1	1	1	1	1	1	0	1	1	1	1	1	1	1	1	1	1	1	1	1	1	1	1	1	1	1	1	1
30073_1#187	1	0	1	0	0	1	1	1	1	1	1	1	1	1	1	1	1	1	1	0	0	1	1	1	1	1	1	0	1	1	1	1	1	1	1	1	1	1	1	1	1	1	1	1	1	1	1	1	1
30073_1#191	1	0	1	0	0	1	1	1	1	1	1	1	1	1	1	1	1	1	1	0	0	1	1	1	1	1	1	0	1	1	1	1	1	1	1	1	1	1	1	1	1	1	1	1	1	1	1	1	1
30073_1#195	1	0	1	0	0	1	1	1	1	1	1	1	1	1	1	1	1	1	1	0	0	1	1	1	1	1	1	0	1	1	1	1	1	1	1	1	1	1	1	1	1	1	1	1	1	1	1	1	1
30073_1#199	1	0	1	0	0	1	1	1	1	1	1	1	1	1	1	1	1	1	1	0	0	1	1	1	1	1	1	0	1	1	1	1	1	1	1	1	1	1	1	1	1	1	1	1	1	1	1	1	1
30073_1#2	1	0	1	0	0	1	1	1	1	1	1	1	1	1	1	1	1	1	1	0	0	1	1	1	1	1	1	0	1	1	1	1	1	1	1	1	1	1	1	1	1	1	1	1	1	1	1	1	1
30073_1#203	1	0	1	0	0	1	1	1	1	1	1	1	1	1	1	1	1	1	1	0	0	1	1	1	1	1	1	0	1	1	1	1	1	1	1	1	1	1	1	1	1	1	1	1	1	1	1	1	1
30073_1#206	1	0	1	0	0	1	1	1	1	1	1	1	1	1	1	1	1	1	1	0	0	1	1	1	1	1	1	0	1	1	1	1	1	1	1	1	1	1	1	1	1	1	1	1	1	1	1	1	1
30073_1#207	1	0	1	0	0	1	1	1	1	1	1	1	1	1	1	1	1	1	1	0	0	1	1	1	1	1	1	0	1	1	1	1	1	1	1	1	1	1	1	1	1	1	1	1	1	1	1	1	1
30073_1#21	1	0	1	0	0	1	1	1	1	1	1	1	1	1	1	1	1	1	1	0	0	1	1	1	1	1	1	0	1	1	1	1	1	1	1	1	1	1	1	1	1	1	1	1	1	1	1	1	1
30073_1#210	1	0	1	0	0	1	1	1	1	1	1	1	1	1	1	1	1	1	1	0	0	1	1	1	1	1	1	0	1	1	1	1	1	1	1	1	1	1	1	1	1	1	1	1	1	1	1	1	1
30073_1#211	1	0	1	0	0	1	1	1	1	1	1	1	1	1	1	1	1	1	1	0	0	1	1	1	1	1	1	0	1	1	1	1	1	1	1	1	1	1	1	1	1	1	1	1	1	1	1	1	1
30073_1#214	1	0	1	0	0	1	1	1	1	1	1	1	1	1	1	1	1	1	1	0	0	1	1	1	1	1	1	0	1	1	1	1	1	1	1	1	1	1	1	1	1	1	1	1	1	1	1	1	1
30073_1#215	1	0	1	0	0	1	1	1	1	1	1	1	1	1	1	1	1	1	1	0	0	1	1	1	1	1	1	0	1	1	1	1	1	1	1	1	1	1	1	1	1	1	1	1	1	1	1	1	1
30073_1#219	1	0	1	0	0	1	1	1	1	1	1	1	1	1	1	1	1	1	1	0	0	1	1	1	1	1	1	0	1	1	1	1	1	1	1	1	1	1	1	1	1	1	1	1	1	1	1	1	1
30073_1#223	1	0	1	0	0	1	1	1	1	1	1	1	1	1	1	1	1	1	1	0	0	1	1	1	1	1	1	0	1	1	1	1	1	1	1	1	1	1	1	1	1	1	1	1	1	1	1	1	1
30073_1#227	1	0	1	0	0	1	1	1	1	1	1	1	1	1	1	1	1	1	1	0	0	1	1	1	1	1	1	0	1	1	1	1	1	1	1	1	1	1	1	1	1	1	1	1	1	1	1	1	1
30073_1#231	1	0	1	0	0	1	1	1	1	1	1	1	1	1	1	1	1	1	1	0	0	1	1	1	1	1	1	0	1	1	1	1	1	1	1	1	1	1	1	1	1	1	1	1	1	1	1	1	1
30073_1#235	1	0	1	0	0	1	1	1	1	1	1	1	1	1	1	1	1	1	1	0	0	1	1	1	1	1	1	0	1	1	1	1	1	1	1	1	1	1	1	1	1	1	1	1	1	1	1	1	1
30073_1#239	1	0	1	0	0	1	1	1	1	1	1	1	1	1	1	1	1	1	1	0	0	1	1	1	1	1	1	0	1	1	1	1	1	1	1	1	1	1	1	1	1	1	1	1	1	1	1	1	1
30073_1#243	1	0	1	0	0	1	1	1	1	1	1	1	1	1	1	1	1	1	1	0	0	1	1	1	1	1	1	0	1	1	1	1	1	1	1	1	1	1	1	1	1	1	1	1	1	1	1	1	1
30073_1#26	1	0	1	0	0	1	1	1	1	1	1	1	1	1	1	1	1	1	1	0	0	1	1	1	1	1	1	0	1	1	1	1	1	1	1	1	1	1	1	1	1	1	1	1	1	1	1	1	1
30073_1#29	1	0	1	0	0	1	1	1	1	1	1	1	1	1	1	1	1	1	1	0	0	1	1	1	1	1	1	0	1	1	1	1	1	1	1	1	1	1	1	1	1	1	1	1	1	1	1	1	1
30073_1#319	1	0	1	0	0	1	1	1	1	1	1	1	1	1	1	1	1	1	1	0	0	1	1	1	1	1	1	0	1	1	1	1	1	1	1	1	1	1	1	1	1	1	1	1	1	1	1	1	1
30073_1#323	1	0	1	0	0	1	1	1	1	1	1	1	1	1	1	1	1	1	1	0	0	1	1	1	1	1	1	0	1	1	1	1	1	1	1	1	1	1	1	1	1	1	1	1	1	1	1	1	1
30073_1#327	1	0	1	0	0	1	1	1	1	1	1	1	1	1	1	1	1	1	1	0	0	1	1	1	1	1	1	0	1	1	1	1	1	1	1	1	1	1	1	1	1	1	1	1	1	1	1	1	1
30073_1#331	1	0	1	0	0	1	1	1	1	1	1	1	1	1	1	1	1	1	1	0	0	1	1	1	1	1	1	0	1	1	1	1	1	1	1	1	1	1	1	1	1	1	1	1	1	1	1	1	1
30073_1#335	1	0	1	0	0	1	1	1	1	1	1	1	1	1	1	1	1	1	1	0	0	1	1	1	1	1	1	0	1	1	1	1	1	1	1	1	1	1	1	1	1	1	1	1	1	1	1	1	1
30073_1#339	1	0	1	0	0	1	1	1	1	1	1	1	1	1	1	1	1	1	1	0	0	1	1	1	1	1	1	0	1	1	1	1	1	1	1	1	1	1	1	1	1	1	1	1	1	1	1	1	1
30073_1#34	1	0	1	0	0	1	1	1	1	1	1	1	1	1	1	1	1	1	1	0	0	1	1	1	1	1	1	0	1	1	1	1	1	1	1	1	1	1	1	1	1	1	1	1	1	1	1	1	1
30073_1#343	1	0	1	0	0	1	1	1	1	1	1	1	1	1	1	1	1	1	1	0	0	1	1	1	1	1	1	0	1	1	1	1	1	1	1	1	1	1	1	1	1	1	1	1	1	1	1	1	1
30073_1#347	1	0	1	0	0	1	1	1	1	1	1	1	1	1	1	1	1	1	1	0	0	1	1	1	1	1	1	0	1	1	1	1	1	1	1	1	1	1	1	1	1	1	1	1	1	1	1	1	1
30073_1#351	1	0	1	0	0	1	1	1	1	1	1	1	1	1	1	1	1	1	1	0	0	1	1	1	1	1	1	0	1	1	1	1	1	1	1	1	1	1	1	1	1	1	1	1	1	1	1	1	1
30073_1#355	1	0	1	0	0	1	1	1	1	1	1	1	1	1	1	1	1	1	1	0	0	1	1	1	1	1	1	0	1	1	1	1	1	1	1	1	1	1	1	1	1	1	1	1	1	1	1	1	1
30073_1#359	1	0	1	0	0	1	1	1	1	1	1	1	1	1	1	1	1	1	1	0	0	1	1	1	1	1	1	0	1	1	1	1	1	1	1	1	1	1	1	1	1	1	1	1	1	1	1	1	1
30073_1#363	1	0	1	0	0	1	1	1	1	1	1	1	1	1	1	1	1	1	1	0	0	1	1	1	1	1	1	0	1	1	1	1	1	1	1	1	1	1	1	1	1	1	1	1	1	1	1	1	1
30073_1#364	1	0	1	0	0	1	1	1	1	1	1	1	1	1	1	1	1	1	1	0	0	1	1	1	1	1	1	0	1	1	1	1	1	1	1	1	1	1	1	1	1	1	1	1	1	1	1	1	1
30073_1#368	1	0	1	0	0	1	1	1	1	1	1	1	1	1	1	1	1	1	1	0	0	1	1	1	1	1	1	0	1	1	1	1	1	1	1	1	1	1	1	1	1	1	1	1	1	1	1	1	1
30073_1#37	1	0	1	0	0	1	1	1	1	1	1	1	1	1	1	1	1	1	1	1	0	1	1	1	1	1	1	0	1	1	1	1	1	1	1	1	1	1	1	1	1	1	1	1	1	1	1	1	1
30073_1#372	1	0	1	0	0	1	1	1	1	1	1	1	1	1	1	1	1	1	1	0	0	1	1	1	1	1	1	0	1	1	1	1	1	1	1	1	1	1	1	1	1	1	1	1	1	1	1	1	1
30073_1#376	1	0	1	0	0	1	1	1	1	1	1	1	1	1	1	1	1	1	1	0	0	1	1	1	1	1	1	0	1	1	1	1	1	1	1	1	1	1	1	1	1	1	1	1	1	1	1	1	1
30073_1#380	1	0	1	0	0	1	1	1	1	1	1	1	1	1	1	1	1	1	1	0	0	1	1	1	1	1	1	0	1	1	1	1	1	1	1	1	1	1	1	1	1	1	1	1	1	1	1	1	1
30073_1#42	1	0	1	0	0	1	1	1	1	1	1	1	1	1	1	1	1	1	1	0	0	1	1	1	1	1	1	0	1	1	1	1	1	1	1	1	1	1	1	1	1	1	1	1	1	1	1	1	1
30073_1#45	1	0	1	0	0	1	1	1	1	1	1	1	1	1	1	1	1	1	1	0	0	1	1	1	1	1	1	0	1	1	1	1	1	1	1	1	1	1	1	1	1	1	1	1	1	1	1	1	1
30073_1#49	1	0	1	0	0	1	1	1	1	1	1	1	1	1	1	1	1	1	1	0	0	1	1	1	1	1	1	0	1	1	1	1	1	1	1	1	1	1	1	1	1	1	1	1	1	1	1	1	1
30073_1#5	1	0	1	0	0	1	1	1	1	1	1	1	1	1	1	1	1	1	1	0	0	1	1	1	1	1	1	0	1	1	1	1	1	1	1	1	1	1	1	1	1	1	1	1	1	1	1	1	1
30073_1#54	1	0	1	0	0	1	1	1	1	1	1	1	1	1	1	1	1	1	1	0	0	1	1	1	1	1	1	0	1	1	1	1	1	1	1	1	1	1	1	1	1	1	1	1	1	1	1	1	1
30073_1#57	1	0	1	0	0	1	1	1	1	1	1	1	1	1	1	1	1	1	1	0	0	1	1	1	1	1	1	0	1	1	1	1	1	1	1	1	1	1	1	1	1	1	1	1	1	1	1	1	1
30073_1#62	1	0	1	0	0	1	1	1	1	1	1	1	1	1	1	1	1	1	1	0	0	1	1	1	1	1	1	0	1	1	1	1	1	1	1	1	1	1	1	1	1	1	1	1	1	1	1	1	1
30073_1#65	1	0	1	0	0	1	1	1	1	1	1	1	1	1	1	1	1	1	1	0	0	1	1	1	1	1	1	0	1	1	1	1	1	1	1	1	1	1	1	1	1	1	1	1	1	1	1	1	1
30073_1#71	1	0	1	0	0	1	1	1	1	1	1	1	1	1	1	1	1	1	1	0	0	1	1	1	1	1	1	0	1	1	1	1	1	1	1	1	1	1	1	1	1	1	1	1	1	1	1	1	1
30073_1#74	1	0	1	0	0	1	1	1	1	1	1	1	1	1	1	1	1	1	1	0	0	1	1	1	1	1	1	0	1	1	1	1	1	1	1	1	1	1	1	1	1	1	1	1	1	1	1	1	1
30073_1#79	1	0	1	0	0	1	1	1	1	1	1	1	1	1	1	1	1	1	1	0	0	1	1	1	1	1	1	0	1	1	1	1	1	1	1	1	1	1	1	1	1	1	1	1	1	1	1	1	1
30073_1#82	1	0	1	0	0	1	1	1	1	1	1	1	1	1	1	1	1	1	1	0	0	1	1	1	1	1	1	0	1	1	1	1	1	1	1	1	1	1	1	1	1	1	1	1	1	1	1	1	1
30073_1#86	1	0	1	0	0	1	1	1	1	1	1	1	1	1	1	1	1	1	1	0	0	1	1	1	1	1	1	0	1	1	1	1	1	1	1	1	1	1	1	1	1	1	1	1	1	1	1	1	1
30073_1#89	1	0	1	0	0	1	1	1	1	1	1	1	1	1	1	1	1	1	1	0	0	1	1	1	1	1	1	0	1	1	1	1	1	1	1	1	1	1	1	1	1	1	1	1	1	1	1	1	1
30073_1#93	1	0	1	0	0	1	1	1	1	1	1	1	1	1	1	1	1	1	1	0	0	1	1	1	1	1	1	0	1	1	1	1	1	1	1	1	1	1	1	1	1	1	1	1	1	1	1	1	1
30073_1#97	1	0	1	0	0	1	1	1	1	1	1	1	1	1	1	1	1	1	1	0	0	1	1	1	1	1	1	0	1	1	1	1	1	1	1	1	1	1	1	1	1	1	1	1	1	1	1	1	1
4502_3#1	1	1	1	0	0	1	1	1	1	1	1	1	1	1	1	1	1	1	1	0	1	1	1	1	1	1	1	0	1	1	1	1	1	1	1	1	1	1	1	1	1	1	1	1	1	1	1	1	1
4502_3#2	1	1	1	0	0	1	1	0	1	1	1	1	1	1	1	1	1	1	1	0	1	1	1	1	1	1	1	0	1	1	1	1	1	1	1	1	1	1	1	1	1	1	1	1	1	1	1	1	1
4502_3#3	1	1	1	0	0	1	1	1	1	1	1	1	1	1	1	1	1	1	1	0	1	1	1	1	1	1	1	0	1	1	1	1	1	1	1	1	1	1	1	1	1	1	1	1	1	1	1	1	1
4502_3#4	1	1	1	0	0	1	1	1	1	1	1	1	1	1	1	1	1	1	1	0	1	1	1	1	1	1	1	0	1	1	1	1	1	1	1	1	1	1	1	1	1	1	1	1	1	1	1	1	1
4502_3#5	1	1	1	0	0	1	1	1	1	1	1	1	1	1	1	1	1	1	1	0	1	1	1	1	1	1	1	0	1	1	1	1	1	1	1	1	1	1	1	1	1	1	1	1	1	1	1	1	1
4502_3#6	1	1	1	0	0	1	1	1	1	1	1	1	1	1	1	1	1	1	1	0	1	1	1	1	1	1	1	0	1	1	1	1	1	1	1	1	1	1	1	1	1	1	1	1	1	1	1	1	1
4502_3#7	1	0	1	0	0	1	1	1	1	1	1	1	1	1	1	1	1	1	1	0	0	1	1	1	1	1	1	0	1	1	1	1	1	1	1	1	1	1	1	1	1	1	1	1	1	1	1	1	1
4502_3#8	1	0	1	0	0	1	1	1	1	1	1	1	1	1	1	1	1	1	1	0	0	1	1	1	1	1	1	0	1	1	1	1	1	1	1	1	1	1	1	1	1	1	1	1	1	1	1	1	1
5886_6#6	1	0	1	0	0	1	1	1	1	1	1	1	1	1	1	1	1	1	1	0	0	1	1	1	1	1	1	0	1	1	1	1	1	1	1	1	1	1	1	1	1	1	1	1	1	1	1	1	1
5886_7#1	1	1	1	0	0	1	1	1	1	1	1	1	1	1	1	1	1	1	1	0	1	1	1	1	1	1	1	0	1	1	1	1	1	1	1	1	1	1	1	1	1	1	1	1	1	1	1	1	1
5886_7#2	1	1	1	0	0	1	1	1	1	1	1	1	1	1	1	1	1	1	1	0	1	1	1	1	1	1	1	0	1	1	1	1	1	1	1	1	1	1	1	1	1	1	1	1	1	1	1	1	1
5886_7#3	1	1	1	0	1	1	1	1	1	1	1	1	1	1	1	1	1	1	1	0	1	1	1	1	1	1	1	0	1	1	1	1	1	1	1	1	1	1	1	1	1	1	1	1	1	1	1	1	1
5886_7#4	1	0	1	0	0	1	1	1	1	1	1	1	1	1	1	1	1	1	1	0	0	1	1	1	1	1	1	0	1	1	1	1	1	1	1	1	1	1	1	1	1	1	1	1	1	1	1	1	1
5886_7#5	1	1	1	0	1	1	1	1	1	1	1	1	1	1	1	1	1	1	1	0	1	1	1	1	1	1	1	0	1	1	1	1	1	1	1	1	1	1	1	1	1	1	1	1	1	1	1	1	1
5886_7#6	1	0	1	0	0	1	1	1	1	1	1	1	1	1	1	1	1	1	1	0	0	1	1	1	1	1	1	0	1	1	1	1	1	1	1	1	1	1	1	1	1	1	1	1	1	1	1	1	1
5886_7#7	1	1	1	0	0	1	1	1	1	1	1	1	1	1	1	1	1	1	1	0	1	1	1	1	1	1	1	0	1	1	1	1	1	1	1	1	1	1	1	1	1	1	1	1	1	1	1	1	1
5886_8#1	1	0	1	0	0	1	1	1	1	1	1	1	1	1	1	1	1	1	1	0	0	1	1	1	1	1	1	0	1	1	1	1	1	1	1	1	1	1	1	1	1	1	1	1	1	1	1	1	1
5886_8#2	1	1	1	0	1	1	1	1	1	1	1	1	1	1	1	1	1	1	1	0	1	1	1	1	1	1	1	0	1	1	1	1	1	1	1	1	1	1	1	1	1	1	1	1	1	1	1	1	1
5886_8#3	1	1	1	0	1	1	1	1	1	1	1	1	1	1	1	1	1	1	1	0	1	1	1	1	1	1	1	0	1	1	1	1	1	1	1	1	1	1	1	1	1	1	1	1	1	1	1	1	1
5886_8#4	1	0	1	0	0	1	1	1	1	1	1	1	1	1	1	1	1	1	1	0	0	1	1	1	1	1	1	0	1	1	1	1	1	1	1	1	1	1	1	1	1	1	1	1	1	1	1	1	1
5886_8#5	1	0	1	0	0	1	1	1	1	1	1	1	1	1	1	1	1	1	1	0	0	1	1	1	1	1	1	0	1	1	1	1	1	1	1	1	1	1	1	1	1	1	1	1	1	1	1	1	1
5886_8#6	1	0	1	0	0	1	1	1	1	1	1	1	1	1	1	1	1	1	1	0	0	1	1	1	1	1	1	0	1	1	1	1	1	1	1	1	1	1	1	1	1	1	1	1	1	1	1	1	1
7688_1#86	1	1	1	0	0	1	1	1	1	1	1	1	1	0	1	1	1	1	1	0	1	1	1	1	1	1	1	0	1	1	1	1	1	1	1	1	1	1	1	1	1	1	1	1	1	1	1	1	1
7688_1#87	1	1	1	0	0	1	1	1	1	1	1	1	1	1	1	1	1	1	1	0	1	1	1	1	1	1	1	0	1	1	1	1	1	1	1	1	1	1	1	1	1	1	1	1	1	1	1	1	1
7688_1#88	1	1	1	0	0	1	1	1	1	1	1	1	1	0	1	1	1	1	1	0	1	1	1	1	1	1	1	0	1	1	1	1	1	1	1	1	1	1	1	1	1	1	1	1	1	1	1	1	1
7688_1#89	1	0	1	0	0	1	1	1	1	1	1	1	1	1	1	1	1	1	1	1	0	1	1	1	1	1	1	0	1	1	1	1	1	1	1	1	1	1	1	1	1	1	1	1	1	1	1	1	1
7688_1#90	1	1	1	0	0	1	1	1	1	1	1	1	1	1	1	1	1	1	1	0	1	1	1	1	1	1	1	0	1	1	1	1	1	1	1	1	1	1	1	1	1	1	1	1	1	1	1	1	1
7712_6#1	1	1	1	0	0	1	1	1	1	1	1	1	1	1	1	1	1	1	1	0	1	1	1	1	1	1	1	0	1	1	1	1	1	1	1	1	1	1	1	1	1	1	1	1	1	1	1	1	1
7712_6#10	1	1	1	0	1	1	1	1	1	1	1	1	1	1	1	1	1	1	1	1	1	1	1	1	1	1	1	0	1	1	1	1	1	1	1	1	1	1	1	1	1	1	1	1	1	1	1	1	1
7712_6#11	1	1	1	0	1	1	1	1	1	1	1	1	1	1	1	1	1	1	1	0	1	1	1	1	1	1	1	0	1	1	1	1	1	1	1	1	1	1	1	1	1	1	1	1	1	1	1	1	1
7712_6#12	1	1	1	0	1	1	1	1	1	1	1	1	1	1	1	1	1	1	1	0	1	1	1	1	1	1	1	0	1	1	1	1	1	1	1	1	1	1	1	1	1	1	1	1	1	1	1	1	1
7712_6#13	1	1	1	0	1	1	1	1	1	1	1	1	1	1	1	1	1	1	1	0	1	1	1	1	1	1	1	0	1	1	1	1	1	1	1	1	1	1	1	1	1	1	1	1	1	1	1	1	1
7712_6#14	1	1	1	0	0	1	1	1	1	1	1	1	1	1	1	1	1	1	1	0	0	1	1	1	1	1	1	0	1	1	1	1	1	1	1	1	1	1	1	1	1	1	1	1	1	1	1	1	1
7712_6#15	1	1	1	0	1	1	1	1	1	1	1	1	1	1	1	1	1	1	1	0	1	1	1	1	1	1	1	0	1	1	1	1	1	1	1	1	1	1	1	1	1	1	1	1	1	1	1	1	1
7712_6#16	1	1	1	0	0	1	1	1	1	1	1	1	1	1	1	1	1	1	1	0	1	1	1	1	1	1	1	0	1	1	1	1	1	1	1	1	1	1	1	1	1	1	1	1	1	1	1	1	1
7712_6#17	1	1	1	0	1	1	1	1	1	1	1	1	1	1	1	1	1	1	1	0	1	1	1	1	1	1	1	0	1	1	1	1	1	1	1	1	1	1	1	1	1	1	1	1	1	1	1	1	1
7712_6#18	1	1	1	0	1	1	1	1	1	1	1	1	1	1	1	1	1	1	1	0	1	1	1	1	1	1	1	0	1	1	1	1	1	1	1	1	1	1	1	1	1	1	1	1	1	1	1	1	1
7712_6#19	1	1	1	0	0	1	1	1	1	1	1	1	1	1	1	1	1	1	1	0	1	1	1	1	1	1	1	0	1	1	1	1	1	1	1	1	1	1	1	1	1	1	1	1	1	1	1	1	1
7712_6#2	1	1	1	0	1	1	1	1	1	1	1	1	1	1	1	1	1	1	1	0	1	1	1	1	1	1	1	0	1	1	1	1	1	1	1	1	1	1	1	1	1	1	1	1	1	1	1	1	1
7712_6#20	1	1	1	0	0	1	1	1	1	1	1	1	1	1	1	1	1	1	1	0	1	1	1	1	1	1	1	0	1	1	1	1	1	1	1	1	1	1	1	1	1	1	1	1	1	1	1	1	1
7712_6#21	1	1	1	0	0	1	1	1	1	1	1	1	1	1	1	1	1	1	1	0	1	1	1	1	1	1	1	0	1	1	1	1	1	1	1	1	1	1	1	1	1	1	1	1	1	1	1	1	1
7712_6#22	1	1	1	0	1	1	1	1	1	1	1	1	1	1	1	1	1	1	1	0	1	1	1	1	1	1	1	0	1	1	1	1	1	1	1	1	1	1	1	1	1	1	1	1	1	1	1	1	1
7712_6#23	1	1	1	0	1	1	1	1	1	1	1	1	1	1	1	1	1	1	1	0	1	1	1	1	1	1	1	0	1	1	1	1	1	1	1	1	1	1	1	1	1	1	1	1	1	1	1	1	1
7712_6#24	1	1	1	0	1	1	1	1	1	1	1	1	1	1	1	1	1	1	1	0	1	1	1	1	1	1	1	0	1	1	1	1	1	1	1	1	1	1	1	1	1	1	1	1	1	1	1	1	1
7712_6#25	1	1	1	0	1	1	1	1	1	1	1	1	1	1	1	1	1	1	1	0	1	1	1	1	1	1	1	0	1	1	1	1	1	1	1	1	1	1	1	1	1	1	1	1	1	1	1	1	1
7712_6#26	1	1	1	0	1	1	1	1	1	1	1	1	1	1	1	1	1	1	1	0	1	1	1	1	1	1	1	0	1	1	1	1	1	1	1	1	1	1	1	1	1	1	1	1	1	1	1	1	1
7712_6#27	1	1	1	0	1	1	1	1	1	1	1	1	1	1	1	1	1	1	1	0	1	1	1	1	1	1	1	0	1	1	1	1	1	1	1	1	1	1	1	1	1	1	1	1	1	1	1	1	1
7712_6#28	1	1	1	0	1	1	1	1	1	1	1	1	1	1	1	1	1	1	1	0	1	1	1	1	1	1	1	0	1	1	1	1	1	1	1	1	1	1	1	1	1	1	1	1	1	1	1	1	1
7712_6#29	1	1	1	0	1	1	1	1	1	1	1	1	1	1	1	1	1	1	1	0	1	1	1	1	1	1	1	0	1	1	1	1	1	1	1	1	1	1	1	1	1	1	1	1	1	1	1	1	1
7712_6#3	1	1	1	0	1	1	1	1	1	1	1	1	1	1	1	1	1	1	1	0	1	1	1	1	1	1	1	0	1	1	1	1	1	1	1	1	1	1	1	1	1	1	1	1	1	1	1	1	1
7712_6#30	1	1	1	0	1	1	1	1	1	1	1	1	1	1	1	1	1	1	1	0	1	1	1	1	1	1	1	0	1	1	1	1	1	1	1	1	1	1	1	1	1	1	1	1	1	1	1	1	1
7712_6#31	1	1	1	0	1	1	1	1	1	1	1	1	1	1	1	1	1	1	1	0	1	1	1	1	1	1	1	0	1	1	1	1	1	1	1	1	1	1	1	1	1	1	1	1	1	1	1	1	1
7712_6#32	1	1	1	0	1	1	1	1	1	1	1	1	1	1	1	1	1	1	1	0	1	1	1	1	1	1	1	0	1	1	1	1	1	1	1	1	1	1	1	1	1	1	1	1	1	1	1	1	1
7712_6#33	1	1	1	0	1	1	1	1	1	1	1	1	1	1	1	1	1	1	1	0	1	1	1	1	1	1	1	0	1	1	1	1	1	1	1	1	1	1	1	1	1	1	1	1	1	1	1	1	1
7712_6#34	1	1	1	0	1	1	1	1	1	1	1	1	1	1	1	1	1	1	1	0	1	1	1	1	1	1	1	0	1	1	1	1	1	1	1	1	1	1	1	1	1	1	1	1	1	1	1	1	1
7712_6#35	1	1	1	0	1	1	1	1	1	1	1	1	1	1	1	1	1	1	1	0	1	1	1	1	1	1	1	0	1	1	1	1	1	1	1	1	1	1	1	1	1	1	1	1	1	1	1	1	1
7712_6#36	1	1	1	0	1	1	1	1	1	1	1	1	1	1	1	1	1	1	1	0	1	1	1	1	1	1	1	0	1	1	1	1	1	1	1	1	1	1	1	1	1	1	1	1	1	1	1	1	1
7712_6#37	1	1	1	0	1	1	1	1	1	1	1	1	1	1	1	1	1	1	1	0	1	1	1	1	1	1	1	0	1	1	1	1	1	1	1	1	1	1	1	1	1	1	1	1	1	1	1	1	1
7712_6#38	1	1	1	0	0	1	1	1	1	1	1	1	1	1	1	1	1	1	1	0	1	1	1	1	1	1	1	0	1	1	1	1	1	1	1	1	1	1	1	1	1	1	1	1	1	1	1	1	1
7712_6#39	1	1	1	0	0	1	1	1	1	1	1	1	1	1	1	1	1	1	1	0	1	1	1	1	1	1	1	0	1	1	1	1	1	1	0	1	1	1	1	1	1	1	1	1	1	1	1	1	1
7712_6#4	1	1	1	0	1	1	1	1	1	1	1	1	1	1	1	1	1	1	1	0	1	1	1	1	1	1	1	0	1	1	1	1	1	1	1	1	1	1	1	1	1	1	1	1	1	1	1	1	1
7712_6#40	1	1	1	0	0	1	1	0	1	1	1	1	1	1	1	1	1	1	1	0	1	1	1	1	1	1	1	0	1	1	1	1	1	1	1	1	1	1	1	1	1	1	1	1	1	1	1	1	1
7712_6#41	1	1	1	0	0	1	1	1	1	1	1	1	1	1	1	1	1	1	1	0	1	1	1	1	1	1	1	0	1	1	1	1	1	1	1	1	1	1	1	1	1	1	1	1	1	1	1	1	1
7712_6#42	1	1	1	0	0	1	1	1	1	1	1	1	1	1	1	1	1	1	1	0	1	1	1	1	1	1	1	0	1	1	1	1	1	1	1	1	1	1	1	1	1	1	1	1	1	1	1	1	1
7712_6#43	1	1	1	0	0	1	1	1	1	1	1	1	1	1	1	1	1	1	1	0	1	1	1	1	1	1	1	0	1	1	1	1	1	1	1	1	1	1	1	1	1	1	1	1	1	1	1	1	1
7712_6#44	1	1	1	0	0	1	1	1	1	1	1	1	1	1	1	1	1	1	1	0	1	1	1	1	1	1	1	0	1	1	1	1	1	1	1	1	1	1	1	1	1	1	1	1	1	1	1	1	1
7712_6#45	1	1	1	0	0	1	1	1	1	1	1	1	1	1	1	1	1	1	1	0	1	1	1	1	1	1	1	0	1	1	1	1	1	1	1	1	1	1	1	1	1	1	1	1	1	1	1	1	1
7712_6#46	1	1	1	0	0	1	1	1	1	1	1	1	1	1	1	1	1	1	1	0	1	1	1	1	1	1	1	0	1	1	1	1	1	1	1	1	1	1	1	1	1	1	1	1	1	1	1	1	1
7712_6#5	1	1	1	0	1	1	1	1	1	1	1	1	1	1	1	1	1	1	1	0	1	1	1	1	1	1	1	0	1	1	1	1	1	1	1	1	1	1	1	1	1	1	1	1	1	1	1	1	1
7712_6#7	1	1	1	0	1	1	1	1	1	1	1	1	1	1	1	1	1	1	1	0	1	1	1	1	1	1	1	0	1	1	1	1	1	1	1	1	1	1	1	1	1	1	1	1	1	1	1	1	1
7712_6#8	1	1	1	0	1	1	1	1	1	1	1	1	1	1	1	1	1	1	1	0	1	1	1	1	1	1	1	0	1	1	1	1	1	1	1	1	1	1	1	1	1	1	1	1	1	1	1	1	1
7712_6#9	1	1	1	0	1	1	1	1	1	1	1	1	1	1	1	1	1	1	1	0	1	1	1	1	1	1	1	0	1	1	1	1	1	1	1	1	1	1	1	1	1	1	1	1	1	1	1	1	1
7969_8#34	1	1	1	0	0	1	1	1	1	1	1	1	1	1	1	1	1	1	1	0	1	1	1	1	1	1	1	0	1	1	1	1	1	1	1	1	1	1	1	1	1	1	1	1	1	1	1	1	1
7969_8#45	1	1	1	0	0	1	1	1	1	1	1	1	1	1	1	1	1	1	1	0	1	1	1	1	1	1	1	0	1	1	1	1	1	1	1	1	1	1	1	1	1	1	1	1	1	1	1	1	1
7978_7#3	1	0	1	0	0	1	1	1	1	1	1	1	1	1	1	1	1	1	1	0	0	1	1	1	1	1	1	0	1	1	1	1	1	1	1	1	1	1	1	1	1	1	1	1	1	1	1	1	1
9471_8#11	1	0	1	0	0	1	1	1	1	1	1	1	1	1	1	1	1	1	1	0	0	1	1	1	1	1	1	0	1	1	1	1	1	1	1	1	1	1	1	1	1	1	1	1	1	1	1	1	1
9471_8#12	1	0	1	0	0	1	1	1	1	1	1	1	1	1	1	1	1	1	1	0	0	1	1	1	1	1	1	0	1	1	1	1	1	1	1	1	1	1	1	1	1	1	1	1	1	1	1	1	1
9471_8#13	1	1	1	0	0	1	1	1	1	1	1	1	1	1	1	1	1	1	1	0	0	1	1	1	1	1	1	0	1	1	1	1	1	1	1	1	1	1	1	1	1	1	1	1	1	1	1	1	1
9471_8#14	1	1	1	0	1	1	1	1	1	1	1	1	1	1	1	1	1	1	1	0	1	1	1	1	1	1	1	0	1	1	1	1	1	1	1	1	1	1	1	1	1	1	1	1	1	1	1	1	1
9471_8#15	1	1	1	0	1	1	1	1	1	1	1	1	1	1	1	1	1	1	1	0	1	1	1	1	1	1	1	0	1	1	1	1	1	1	1	1	1	1	1	1	1	1	1	1	1	1	1	1	1
9471_8#16	1	0	1	0	0	1	1	1	1	1	1	1	1	1	1	1	1	1	1	0	0	1	1	1	1	1	1	0	1	1	1	1	1	1	1	1	1	1	1	1	1	1	1	1	1	1	1	1	1
9471_8#17	1	1	1	0	0	1	1	1	1	1	1	1	1	1	1	1	1	1	1	0	1	1	1	1	1	1	1	0	1	1	1	1	1	1	1	1	1	1	1	1	1	1	1	1	1	1	1	1	1
9471_8#18	1	0	1	0	0	1	1	1	1	1	1	1	1	1	1	1	1	1	1	0	0	1	1	1	1	1	1	0	1	1	1	1	1	1	1	1	1	1	1	1	1	1	1	1	1	1	1	1	1
9471_8#19	1	0	1	0	0	1	1	1	1	1	1	1	1	1	1	1	1	1	1	0	0	1	1	1	1	1	1	0	1	1	1	1	1	1	1	1	1	1	1	1	1	1	1	1	1	1	1	1	1
9471_8#2	1	0	1	0	0	1	1	1	1	1	1	1	1	1	1	1	1	1	1	0	0	1	1	1	1	1	1	0	1	1	1	1	1	1	1	1	1	1	1	1	1	1	1	1	1	1	1	1	1
9471_8#20	1	0	1	0	0	1	1	1	1	1	1	1	1	1	1	1	1	1	1	0	0	1	1	1	1	1	1	0	1	1	1	1	1	1	1	1	1	1	1	1	1	1	1	1	1	1	1	1	1
9471_8#21	1	1	1	0	0	1	1	1	1	1	1	1	1	1	1	1	1	1	1	0	1	1	1	1	1	1	1	0	1	1	1	1	1	1	1	1	1	1	1	1	1	1	1	1	1	1	1	1	1
9471_8#22	1	1	1	0	0	1	1	1	1	1	1	1	1	1	1	1	1	1	1	0	1	1	1	1	1	1	1	0	1	1	1	1	1	1	1	1	1	1	1	1	1	1	1	1	1	1	1	1	1
9471_8#23	1	1	1	0	0	1	1	1	1	1	1	1	1	1	1	1	1	1	1	0	1	1	1	1	1	1	1	0	1	1	1	1	1	1	1	1	1	1	1	1	1	1	1	1	1	1	1	1	1
9471_8#24	1	0	1	0	0	1	1	1	1	1	1	1	1	1	1	1	1	1	1	0	0	1	1	1	1	1	1	0	1	1	1	1	1	1	1	1	1	1	1	1	1	1	1	1	1	1	1	1	1
9471_8#25	1	0	1	0	0	1	1	1	1	1	1	1	1	1	1	1	1	1	1	0	0	1	1	1	1	1	1	0	1	1	1	1	1	1	1	1	1	1	1	1	1	1	1	1	1	1	1	1	1
9471_8#26	1	0	1	0	0	1	1	1	1	1	1	1	1	1	1	1	1	1	1	0	0	1	1	1	1	1	1	0	1	1	1	1	1	1	1	1	1	1	1	1	1	1	1	1	1	1	1	1	1
9471_8#27	1	0	1	0	0	1	1	1	1	1	1	1	1	1	1	1	1	1	1	0	0	1	1	1	1	1	1	0	1	1	1	1	1	1	1	1	1	1	1	1	1	1	1	1	1	1	1	1	1
9471_8#28	1	1	1	0	1	1	1	1	1	1	1	1	1	1	1	1	1	1	1	0	1	1	1	1	1	1	1	0	1	1	1	1	1	1	1	1	1	1	1	1	1	1	1	1	1	1	1	1	1
9471_8#29	1	1	1	0	0	1	1	1	1	1	1	1	1	1	1	1	1	1	1	0	1	1	1	1	1	1	1	0	1	1	1	1	1	1	1	1	1	1	1	1	1	1	1	1	1	1	1	1	1
9471_8#3	1	1	1	0	1	1	1	1	1	1	1	1	1	1	1	1	1	1	1	0	1	1	1	1	1	1	1	0	1	1	1	1	1	1	1	1	1	1	1	1	1	1	1	1	1	1	1	1	1
9471_8#30	1	0	1	0	0	1	1	1	1	1	1	1	1	1	1	1	1	1	1	0	0	1	1	1	1	1	1	0	1	1	1	1	1	1	1	1	1	1	1	1	1	1	1	1	1	1	1	1	1
9471_8#32	1	1	1	0	0	1	1	1	1	1	1	1	1	1	1	1	1	1	1	0	1	1	1	1	1	1	1	0	1	1	1	1	1	1	1	1	1	1	1	1	1	1	1	1	1	1	1	1	1
9471_8#33	1	1	1	0	0	1	1	1	1	1	1	1	1	1	1	1	1	1	1	0	1	1	1	1	1	1	1	0	1	1	1	1	1	1	1	1	1	1	1	1	1	1	1	1	1	1	1	1	1
9471_8#34	1	0	1	0	0	1	1	1	1	1	1	1	1	1	1	1	1	1	1	0	0	1	1	1	1	1	1	0	1	1	1	0	1	1	1	1	1	1	1	1	1	1	1	1	1	1	1	1	1
9471_8#35	1	0	1	0	0	1	1	1	1	1	1	1	1	1	1	1	1	1	1	0	0	1	1	1	1	1	1	0	1	1	1	0	1	1	1	1	1	1	1	1	1	1	1	1	1	1	1	1	1
9471_8#36	1	0	1	0	0	1	1	1	1	1	1	1	1	1	1	1	1	1	1	0	0	1	1	1	1	1	1	0	1	1	1	1	1	1	1	1	1	1	1	1	1	1	1	1	1	1	1	1	1
9471_8#38	1	0	1	0	0	1	1	1	1	1	1	1	1	1	1	1	1	1	1	0	0	1	1	1	1	1	1	0	1	1	1	1	1	1	1	1	1	1	1	1	1	1	1	1	1	1	1	1	1
9471_8#39	1	0	1	0	0	1	1	1	1	1	1	1	1	1	1	1	1	1	1	0	0	1	1	1	1	1	1	0	1	1	1	1	1	1	1	1	1	1	1	1	1	1	1	1	1	1	1	1	1
9471_8#4	1	0	1	0	0	1	1	1	1	1	1	1	1	1	1	1	1	1	1	0	0	1	1	1	1	1	1	0	1	1	1	1	1	1	1	1	1	1	1	1	1	1	1	1	1	1	1	1	1
9471_8#40	1	0	1	0	0	1	1	1	1	1	1	1	1	1	1	1	1	1	1	0	0	1	1	1	1	1	1	0	1	1	1	1	1	1	1	1	1	1	1	1	1	1	1	1	1	1	1	1	1
9471_8#41	1	0	1	0	0	1	1	1	1	1	1	1	1	1	1	1	1	1	1	0	0	1	1	1	1	1	1	0	1	1	1	1	1	1	1	1	1	1	1	1	1	1	1	1	1	1	1	1	1
9471_8#42	1	0	1	0	0	1	1	1	1	1	1	1	1	1	1	1	1	1	1	0	0	1	1	1	1	1	1	0	1	1	1	1	1	1	1	1	1	1	1	1	1	1	1	1	1	1	1	1	1
9471_8#43	1	1	1	0	1	1	1	1	1	1	1	1	1	1	1	1	1	1	1	0	1	1	1	1	1	1	1	0	1	1	1	1	1	1	1	1	1	1	1	1	1	1	1	1	1	1	1	1	1
9471_8#44	1	0	1	0	0	1	1	1	1	1	1	1	1	1	1	1	1	1	1	0	0	1	1	1	1	1	1	0	1	1	1	1	1	1	1	1	1	1	1	1	1	1	1	1	1	1	1	1	1
9471_8#45	1	0	1	0	0	1	1	1	1	1	1	1	1	1	1	1	1	1	1	0	0	1	1	1	1	1	1	0	1	1	1	1	1	1	1	1	1	1	1	1	1	1	1	1	1	1	1	1	1
9471_8#46	1	0	1	0	0	1	1	1	1	1	1	1	1	1	1	1	1	1	1	0	0	1	1	1	1	1	1	0	1	1	1	1	1	1	1	1	1	1	1	1	1	1	1	1	1	1	1	1	1
9471_8#47	1	0	1	0	0	1	1	1	1	1	1	1	1	1	1	1	1	1	1	0	0	1	1	1	1	1	1	0	1	1	1	1	1	1	1	1	1	1	1	1	1	1	1	1	1	1	1	1	1
9471_8#48	1	0	1	0	0	1	1	1	1	1	1	1	1	1	1	1	1	1	1	0	0	1	1	1	1	1	1	0	1	1	1	1	1	1	1	1	1	1	1	1	1	1	1	1	1	1	1	1	1
9471_8#5	1	0	1	0	0	1	1	1	1	1	1	1	1	1	1	1	1	1	1	0	0	1	1	1	1	1	1	0	1	1	1	1	1	1	1	1	1	1	1	1	1	1	1	1	1	1	1	1	1
9471_8#6	1	1	1	0	0	1	1	1	1	1	1	1	1	1	1	1	1	1	1	0	1	1	1	1	1	1	1	0	1	1	1	1	1	1	1	1	1	1	1	1	1	1	1	1	1	1	1	1	1
9471_8#7	1	0	1	0	0	1	0	1	1	1	1	1	1	1	1	1	1	1	1	0	0	1	1	1	1	1	1	0	1	1	1	1	1	1	1	1	1	1	1	1	1	1	1	1	1	1	1	1	1
9471_8#8	1	0	1	0	0	1	1	1	1	1	1	1	1	1	1	1	1	1	1	0	0	1	1	1	1	1	1	0	1	1	1	1	1	1	1	1	1	1	1	1	1	1	1	1	1	1	1	1	1
9471_8#9	1	1	1	0	1	1	1	1	1	1	1	1	1	1	1	1	1	1	1	0	1	1	1	1	1	1	1	0	1	1	1	1	1	1	1	1	1	1	1	1	1	1	1	1	1	1	1	1	1
QGEM	0	1	1	0	0	1	1	1	1	1	1	1	1	1	1	1	1	1	1	0	1	1	1	1	1	1	1	0	1	1	1	1	1	1	1	1	1	1	1	1	1	1	0	1	1	1	1	1	1
QGEN	0	1	1	0	0	1	1	1	1	1	1	1	1	1	1	1	1	1	1	0	1	1	1	1	1	1	1	0	1	1	1	1	1	1	1	1	1	1	1	1	1	1	1	1	1	1	1	1	1
QGEP	0	1	1	0	0	1	1	1	1	1	1	1	1	1	1	1	1	1	1	0	1	1	1	1	1	1	1	0	1	1	1	1	1	1	1	1	1	1	1	1	1	1	0	1	1	1	1	1	1
QGES	0	1	1	0	0	1	1	1	1	1	1	1	1	1	1	1	1	1	1	0	1	1	1	1	1	1	1	0	1	1	1	1	1	1	1	1	1	1	1	1	1	1	0	1	1	1	1	1	1
QGEU	0	1	1	0	0	1	1	1	1	1	1	1	1	1	1	1	1	1	1	0	1	1	1	1	1	1	1	0	1	1	1	1	1	1	1	1	1	1	1	1	1	1	0	1	1	1	1	1	1
QGFA	0	1	1	0	0	1	1	1	1	1	1	1	1	1	1	1	1	1	1	0	1	1	1	1	1	1	1	0	1	1	1	1	1	1	1	1	1	1	1	1	1	1	0	1	1	1	1	1	1
QGFD	0	1	1	0	0	1	1	1	1	1	1	1	1	1	1	1	1	1	1	0	1	1	1	1	1	1	1	0	1	1	1	1	1	1	1	1	1	1	1	1	1	1	0	1	1	1	1	1	1
QGFG	0	1	1	0	0	1	1	1	1	1	1	1	1	1	1	1	1	1	1	0	1	1	1	1	1	1	1	0	1	1	1	1	1	1	0	1	1	1	1	1	1	1	1	1	1	1	1	1	1
QGFH	0	1	1	0	0	1	1	1	1	1	1	1	1	1	1	1	1	1	1	0	0	1	1	1	1	1	1	0	1	1	1	1	1	1	1	1	1	1	1	1	1	1	1	1	1	1	1	1	1
QGFK	0	1	1	0	0	1	1	1	1	1	1	1	1	1	1	1	1	1	1	0	0	1	1	1	1	1	1	0	1	1	1	0	1	0	1	1	1	0	1	1	1	1	1	1	1	1	1	1	1
QGFR	0	1	1	0	0	1	1	1	1	1	1	1	1	1	1	1	1	1	1	0	1	1	1	1	1	1	1	0	1	1	1	1	1	1	1	1	1	1	1	1	1	1	0	1	1	1	1	1	1
QGFS	0	1	1	0	0	1	1	1	1	1	1	1	1	1	1	1	1	1	1	0	1	1	1	1	1	1	1	0	1	1	1	1	1	1	1	1	1	1	1	1	1	1	0	1	1	1	1	1	1
SRR1965575	1	0	1	0	1	1	1	1	1	1	1	1	1	1	1	1	1	1	1	0	0	1	1	1	1	1	1	0	1	1	1	1	1	1	1	1	1	1	1	1	1	1	1	1	1	1	1	1	1
SRR1967894	1	0	1	0	1	1	1	1	1	1	1	1	1	1	1	1	1	1	1	0	0	1	1	1	1	1	1	0	1	1	1	1	1	1	1	1	1	1	1	1	1	1	1	1	1	1	1	1	1
SRR3049388	1	0	1	1	1	1	1	1	1	1	1	1	1	1	1	1	1	1	1	0	0	1	1	1	1	1	1	1	1	1	1	1	1	1	1	1	1	1	1	1	1	1	1	1	1	1	1	1	1
[truncated: 241 more columns]

## Sheet: Table_S4_Pangenome_matrix
Gene	Non-unique Gene name	Annotation	No. isolates	No. sequences	Avg sequences per isolate	Genome Fragment	Order within Fragment	Accessory Fragment	Accessory Order with Fragment	QC	Min group size nuc	Max group size nuc	Avg group size nuc	11439_1#1	11439_1#2	11439_1#3	11439_1#4	11439_1#5	11439_1#6	11439_1#7	11439_1#8	11439_1#90	11439_1#91	11439_1#92	11439_1#93	11439_1#94	11439_1#95	11439_1#96	11893_2#33	11893_2#34	11893_2#35	11893_2#36	11893_2#37	11893_2#38	11893_2#39	11893_2#40	11893_2#41	11893_2#42	11893_2#45	11893_2#46	11893_2#47	11893_2#48	11893_2#49	11893_2#50	11893_2#51	11893_2#52	11893_2#53	11893_2#55	11893_2#56
recE_2		Exodeoxyribonuclease 8	271	292	1.08	26	8273				323	2711	1026	11439_1#1_02822 11439_1#1_02823	11439_1#2_02511 11439_1#2_02512	11439_1#3_02818 11439_1#3_02817	11439_1#4_02521 11439_1#4_02522	11439_1#5_03524 11439_1#5_03523	11439_1#6_01202 11439_1#6_01201	11439_1#7_02150 11439_1#7_02149	11439_1#8_00799 11439_1#8_00798	11439_1#90_02521 11439_1#90_02522	11439_1#91_01203 11439_1#91_01202	11439_1#92_02743 11439_1#92_02744	11439_1#93_01869 11439_1#93_01868	11439_1#94_01134 11439_1#94_01135	11439_1#95_03524 11439_1#95_03523	11439_1#96_03314	11893_2#33_04273	11893_2#34_04213	11893_2#35_04250	11893_2#36_04250	11893_2#37_03794	11893_2#38_03301	11893_2#39_03399	11893_2#40_04245	11893_2#41_03179	11893_2#42_02149 11893_2#42_02150	11893_2#45_03471	11893_2#46_03339	11893_2#47_00378	11893_2#48_01380	11893_2#49_04379	11893_2#50_04434	11893_2#51_02846	11893_2#52_02612	11893_2#53_02905	11893_2#55_03248	11893_2#56_04493
rpsE		30S ribosomal protein S5	271	271	1	26	7408				503	503	503	11439_1#1_04407	11439_1#2_04397	11439_1#3_04404	11439_1#4_04374	11439_1#5_04466	11439_1#6_04362	11439_1#7_04486	11439_1#8_04495	11439_1#90_04682	11439_1#91_04390	11439_1#92_04375	11439_1#93_04526	11439_1#94_04485	11439_1#95_04391	11439_1#96_04394	11893_2#33_04327	11893_2#34_04301	11893_2#35_04301	11893_2#36_04304	11893_2#37_04248	11893_2#38_04318	11893_2#39_04248	11893_2#40_04297	11893_2#41_04370	11893_2#42_04261	11893_2#45_04557	11893_2#46_04651	11893_2#47_04202	11893_2#48_04287	11893_2#49_04273	11893_2#50_04332	11893_2#51_04466	11893_2#52_04443	11893_2#53_04572	11893_2#55_04319	11893_2#56_04432
dacA		D-alanyl-D-alanine carboxypeptidase dacA precursor	271	271	1	26	4207				1211	1211	1211	11439_1#1_01437	11439_1#2_00900	11439_1#3_01437	11439_1#4_00724	11439_1#5_01614	11439_1#6_00305	11439_1#7_00766	11439_1#8_00306	11439_1#90_00724	11439_1#91_00129	11439_1#92_01358	11439_1#93_00129	11439_1#94_00944	11439_1#95_01613	11439_1#96_03994	11893_2#33_00961	11893_2#34_00940	11893_2#35_00072	11893_2#36_00072	11893_2#37_00116	11893_2#38_03577	11893_2#39_03576	11893_2#40_00942	11893_2#41_03734	11893_2#42_00758	11893_2#45_04070	11893_2#46_04067	11893_2#47_03230	11893_2#48_03309	11893_2#49_04011	11893_2#50_03234	11893_2#51_03713	11893_2#52_03926	11893_2#53_04094	11893_2#55_03831	11893_2#56_03766
group_10002		Protein of unknown function (DUF2474)	271	271	1	26	3934				131	131	131	11439_1#1_01705	11439_1#2_00631	11439_1#3_01705	11439_1#4_00993	11439_1#5_01346	11439_1#6_00036	11439_1#7_01035	11439_1#8_00036	11439_1#90_00993	11439_1#91_00397	11439_1#92_01626	11439_1#93_00399	11439_1#94_00676	11439_1#95_01344	11439_1#96_02012	11893_2#33_00695	11893_2#34_00674	11893_2#35_00338	11893_2#36_00338	11893_2#37_00380	11893_2#38_02488	11893_2#39_01375	11893_2#40_00676	11893_2#41_02160	11893_2#42_01026	11893_2#45_01442	11893_2#46_00828	11893_2#47_02977	11893_2#48_02786	11893_2#49_02952	11893_2#50_03054	11893_2#51_01514	11893_2#52_01358	11893_2#53_01906	11893_2#55_01978	11893_2#56_01145
atpI		ATP synthase protein I	271	271	1	26	7131				380	380	380	11439_1#1_04366	11439_1#2_04359	11439_1#3_04306	11439_1#4_04341	11439_1#5_04430	11439_1#6_04296	11439_1#7_04413	11439_1#8_04398	11439_1#90_04614	11439_1#91_04328	11439_1#92_04334	11439_1#93_04428	11439_1#94_04447	11439_1#95_04350	11439_1#96_04256	11893_2#33_03823	11893_2#34_03784	11893_2#35_03830	11893_2#36_03842	11893_2#37_03899	11893_2#38_03749	11893_2#39_03780	11893_2#40_03783	11893_2#41_03874	11893_2#42_04325	11893_2#45_04190	11893_2#46_04155	11893_2#47_03729	11893_2#48_03869	11893_2#49_03730	11893_2#50_03831	11893_2#51_04212	11893_2#52_04246	11893_2#53_03720	11893_2#55_03919	11893_2#56_03938
group_10004		hypothetical protein	271	271	1	26	5474				212	212	212	11439_1#1_01153	11439_1#2_03428	11439_1#3_00828	11439_1#4_03518	11439_1#5_01155	11439_1#6_03561	11439_1#7_00156	11439_1#8_02384	11439_1#90_03455	11439_1#91_03564	11439_1#92_00155	11439_1#93_02362	11439_1#94_00156	11439_1#95_01153	11439_1#96_01139	11893_2#33_01798	11893_2#34_02353	11893_2#35_01785	11893_2#36_02138	11893_2#37_02921	11893_2#38_00514	11893_2#39_00896	11893_2#40_01972	11893_2#41_00510	11893_2#42_00156	11893_2#45_01758	11893_2#46_01351	11893_2#47_00962	11893_2#48_00119	11893_2#49_00071	11893_2#50_00778	11893_2#51_00795	11893_2#52_01978	11893_2#53_01302	11893_2#55_01221	11893_2#56_00831
yohC		Inner membrane protein yohC	271	271	1	26	7914				587	587	587	11439_1#1_03121	11439_1#2_02809	11439_1#3_02519	11439_1#4_02819	11439_1#5_03226	11439_1#6_00904	11439_1#7_01850	11439_1#8_00499	11439_1#90_02821	11439_1#91_00904	11439_1#92_03042	11439_1#93_01569	11439_1#94_01433	11439_1#95_03225	11439_1#96_02544	11893_2#33_02449	11893_2#34_02486	11893_2#35_02375	11893_2#36_02270	11893_2#37_02377	11893_2#38_00817	11893_2#39_01683	11893_2#40_02105	11893_2#41_01234	11893_2#42_02448	11893_2#45_03154	11893_2#46_02608	11893_2#47_00076	11893_2#48_01698	11893_2#49_01600	11893_2#50_00925	11893_2#51_02132	11893_2#52_01681	11893_2#53_02376	11893_2#55_02511	11893_2#56_02545
dnaJ		Heat shock protein J	271	271	1	26	9252				1139	1139	1139	11439_1#1_03772	11439_1#2_03691	11439_1#3_03740	11439_1#4_03702	11439_1#5_02696	11439_1#6_03680	11439_1#7_03397	11439_1#8_03577	11439_1#90_02992	11439_1#91_03748	11439_1#92_03692	11439_1#93_03491	11439_1#94_03603	11439_1#95_02558	11439_1#96_00641	11893_2#33_00245	11893_2#34_01052	11893_2#35_00787	11893_2#36_00485	11893_2#37_00927	11893_2#38_02924	11893_2#39_00041	11893_2#40_03361	11893_2#41_02917	11893_2#42_01524	11893_2#45_00947	11893_2#46_02245	11893_2#47_01354	11893_2#48_02095	11893_2#49_00481	11893_2#50_00374	11893_2#51_03414	11893_2#52_00552	11893_2#53_00997	11893_2#55_00606	11893_2#56_01741
group_10007		Uncharacterized acyl-CoA thioester hydrolase HI_0827	271	271	1	26	6122				401	401	401	11439_1#1_00805	11439_1#2_01160	11439_1#3_01177	11439_1#4_01301	11439_1#5_00806	11439_1#6_00706	11439_1#7_00505	11439_1#8_02086	11439_1#90_01165	11439_1#91_00569	11439_1#92_00503	11439_1#93_02014	11439_1#94_00506	11439_1#95_00805	11439_1#96_03819	11893_2#33_03526	11893_2#34_03416	11893_2#35_03500	11893_2#36_03474	11893_2#37_01857	11893_2#38_03385	11893_2#39_03871	11893_2#40_03486	11893_2#41_03380	11893_2#42_00505	11893_2#45_03960	11893_2#46_03884	11893_2#47_01298	11893_2#48_03982	11893_2#49_00427	11893_2#50_00428	11893_2#51_03468	11893_2#52_03751	11893_2#53_03822	11893_2#55_03720	11893_2#56_03576
spaK		Invasion protein invB	271	271	1	26	10102				407	407	407	11439_1#1_00461	11439_1#2_00462	11439_1#3_00461	11439_1#4_00461	11439_1#5_00212	11439_1#6_02550	11439_1#7_02782	11439_1#8_03116	11439_1#90_00134	11439_1#91_02467	11439_1#92_01095	11439_1#93_03095	11439_1#94_03177	11439_1#95_00461	11439_1#96_00201	11893_2#33_03141	11893_2#34_00167	11893_2#35_02996	11893_2#36_03160	11893_2#37_00532	11893_2#38_02047	11893_2#39_02146	11893_2#40_00403	11893_2#41_01975	11893_2#42_01899	11893_2#45_00440	11893_2#46_00267	11893_2#47_01798	11893_2#48_00863	11893_2#49_01371	11893_2#50_01987	11893_2#51_00207	11893_2#52_00072	11893_2#53_00441	11893_2#55_00399	11893_2#56_00167
dut		Deoxyuridine 5'-triphosphate nucleotidohydrolase	271	271	1	26	7724				458	458	458	11439_1#1_02367	11439_1#2_01869	11439_1#3_02914	11439_1#4_02059	11439_1#5_02181	11439_1#6_01702	11439_1#7_02246	11439_1#8_01815	11439_1#90_01878	11439_1#91_01704	11439_1#92_02100	11439_1#93_00874	11439_1#94_02123	11439_1#95_02367	11439_1#96_03518	11893_2#33_01116	11893_2#34_01813	11893_2#35_01453	11893_2#36_01246	11893_2#37_02223	11893_2#38_00281	11893_2#39_00467	11893_2#40_01432	11893_2#41_00278	11893_2#42_02752	11893_2#45_02298	11893_2#46_01775	11893_2#47_02113	11893_2#48_02301	11893_2#49_02022	11893_2#50_01754	11893_2#51_03039	11893_2#52_03160	11893_2#53_03268	11893_2#55_03417	11893_2#56_02773
nuoK		NADH-quinone oxidoreductase subunit K	271	271	1	26	215				302	302	302	11439_1#1_01807	11439_1#2_01719	11439_1#3_01807	11439_1#4_01499	11439_1#5_01808	11439_1#6_01330	11439_1#7_01137	11439_1#8_01149	11439_1#90_01504	11439_1#91_01332	11439_1#92_01950	11439_1#93_00723	11439_1#94_01785	11439_1#95_01807	11439_1#96_01688	11893_2#33_01677	11893_2#34_01679	11893_2#35_00893	11893_2#36_01112	11893_2#37_01548	11893_2#38_03414	11893_2#39_03465	11893_2#40_01298	11893_2#41_03409	11893_2#42_01350	11893_2#45_02662	11893_2#46_02139	11893_2#47_03422	11893_2#48_03494	11893_2#49_03290	11893_2#50_02305	11893_2#51_01125	11893_2#52_00968	11893_2#53_01516	11893_2#55_01654	11893_2#56_02064
group_10011		lipoprotein	271	271	1	26	6309				227	227	227	11439_1#1_02538	11439_1#2_02411	11439_1#3_02183	11439_1#4_02415	11439_1#5_02891	11439_1#6_02244	11439_1#7_01698	11439_1#8_01488	11439_1#90_02421	11439_1#91_02246	11439_1#92_02643	11439_1#93_01232	11439_1#94_02294	11439_1#95_02890	11439_1#96_02177	11893_2#33_02912	11893_2#34_02947	11893_2#35_02511	11893_2#36_02732	11893_2#37_03102	11893_2#38_01280	11893_2#39_03054	11893_2#40_02390	11893_2#41_00769	11893_2#42_04295	11893_2#45_03020	11893_2#46_03677	11893_2#47_00717	11893_2#48_00362	11893_2#49_01103	11893_2#50_01320	11893_2#51_03938	11893_2#52_03298	11893_2#53_03445	11893_2#55_02143	11893_2#56_02181
fabZ		(3R)-hydroxymyristoyl-[acyl-carrier-protein] dehydratase	271	271	1	26	10951				455	455	455	11439_1#1_03643	11439_1#2_03330	11439_1#3_03611	11439_1#4_03341	11439_1#5_02473	11439_1#6_03224	11439_1#7_02666	11439_1#8_03000	11439_1#90_03977	11439_1#91_03227	11439_1#92_03563	11439_1#93_02819	11439_1#94_02866	11439_1#95_02781	11439_1#96_03004	11893_2#33_00022	11893_2#34_03028	11893_2#35_02925	11893_2#36_02970	11893_2#37_02783	11893_2#38_02705	11893_2#39_02774	11893_2#40_03035	11893_2#41_02375	11893_2#42_01748	11893_2#45_01164	11893_2#46_03008	11893_2#47_02586	11893_2#48_02614	11893_2#49_02494	11893_2#50_02751	11893_2#51_02733	11893_2#52_02499	11893_2#53_02614	11893_2#55_02956	11893_2#56_03217
ydgC		Inner membrane protein ydgC	271	271	1	26	5563				335	335	335	11439_1#1_01066	11439_1#2_01421	11439_1#3_00915	11439_1#4_01039	11439_1#5_01068	11439_1#6_00444	11439_1#7_00243	11439_1#8_02297	11439_1#90_01427	11439_1#91_00830	11439_1#92_00242	11439_1#93_02275	11439_1#94_00243	11439_1#95_01066	11439_1#96_01227	11893_2#33_01885	11893_2#34_02266	11893_2#35_01698	11893_2#36_02051	11893_2#37_04275	11893_2#38_00603	11893_2#39_00984	11893_2#40_01885	11893_2#41_00598	11893_2#42_00243	11893_2#45_01846	11893_2#46_01263	11893_2#47_01050	11893_2#48_00031	11893_2#49_00159	11893_2#50_00690	11893_2#51_00883	11893_2#52_01890	11893_2#53_01214	11893_2#55_01133	11893_2#56_00742
atpH		F-type ATPase subunit delta	271	271	1	26	7127				533	533	533	11439_1#1_04362	11439_1#2_04355	11439_1#3_04302	11439_1#4_04345	11439_1#5_04434	11439_1#6_04292	11439_1#7_04409	11439_1#8_04394	11439_1#90_04610	11439_1#91_04332	11439_1#92_04330	11439_1#93_04432	11439_1#94_04443	11439_1#95_04346	11439_1#96_04252	11893_2#33_03827	11893_2#34_03788	11893_2#35_03826	11893_2#36_03846	11893_2#37_03903	11893_2#38_03753	11893_2#39_03776	11893_2#40_03787	11893_2#41_03870	11893_2#42_04321	11893_2#45_04186	11893_2#46_04159	11893_2#47_03725	11893_2#48_03873	11893_2#49_03734	11893_2#50_03835	11893_2#51_04216	11893_2#52_04242	11893_2#53_03716	11893_2#55_03923	11893_2#56_03942
ratA		Ribosome association toxin RatA	271	271	1	26	9893				437	437	437	11439_1#1_00648	11439_1#2_04008	11439_1#3_00648	11439_1#4_04019	11439_1#5_00025	11439_1#6_04229	11439_1#7_03958	11439_1#8_04006	11439_1#90_04150	11439_1#91_04037	11439_1#92_04008	11439_1#93_03985	11439_1#94_04065	11439_1#95_00648	11439_1#96_00059	11893_2#33_02996	11893_2#34_00025	11893_2#35_03140	11893_2#36_03016	11893_2#37_04108	11893_2#38_01912	11893_2#39_02286	11893_2#40_00545	11893_2#41_04055	11893_2#42_03645	11893_2#45_00633	11893_2#46_00075	11893_2#47_01945	11893_2#48_00686	11893_2#49_01520	11893_2#50_01840	11893_2#51_00025	11893_2#52_03641	11893_2#53_00624	11893_2#55_00541	11893_2#56_00025
tsf		Elongation factor Ts	271	271	1	26	10940				923	923	923	11439_1#1_03633	11439_1#2_03320	11439_1#3_03601	11439_1#4_03331	11439_1#5_02483	11439_1#6_03234	11439_1#7_02656	11439_1#8_02990	11439_1#90_03987	11439_1#91_03237	11439_1#92_03553	11439_1#93_02829	11439_1#94_02876	11439_1#95_02771	11439_1#96_02994	11893_2#33_00032	11893_2#34_03038	11893_2#35_02915	11893_2#36_02960	11893_2#37_02773	11893_2#38_02715	11893_2#39_02764	11893_2#40_03025	11893_2#41_02385	11893_2#42_01738	11893_2#45_01154	11893_2#46_02998	11893_2#47_02576	11893_2#48_02624	11893_2#49_02484	11893_2#50_02741	11893_2#51_02723	11893_2#52_02489	11893_2#53_02624	11893_2#55_02966	11893_2#56_03207
yaiA		hypothetical protein	271	271	1	26	3961				191	191	191	11439_1#1_01678	11439_1#2_00658	11439_1#3_01678	11439_1#4_00966	11439_1#5_01373	11439_1#6_00063	11439_1#7_01008	11439_1#8_00063	11439_1#90_00966	11439_1#91_00370	11439_1#92_01599	11439_1#93_00372	11439_1#94_00703	11439_1#95_01371	11439_1#96_01984	11893_2#33_00722	11893_2#34_00701	11893_2#35_00311	11893_2#36_00311	11893_2#37_00353	11893_2#38_02515	11893_2#39_01347	11893_2#40_00703	11893_2#41_02187	11893_2#42_00999	11893_2#45_01415	11893_2#46_00855	11893_2#47_02950	11893_2#48_02759	11893_2#49_02979	11893_2#50_03081	11893_2#51_01542	11893_2#52_01386	11893_2#53_01934	11893_2#55_01950	11893_2#56_01172
dps		DNA protection during starvation protein	271	271	1	26	5608				503	503	503	11439_1#1_02750	11439_1#2_02199	11439_1#3_02395	11439_1#4_02203	11439_1#5_03103	11439_1#6_02032	11439_1#7_01485	11439_1#8_01275	11439_1#90_02208	11439_1#91_02034	11439_1#92_02430	11439_1#93_01445	11439_1#94_02507	11439_1#95_03102	11439_1#96_02458	11893_2#33_02687	11893_2#34_02722	11893_2#35_02736	11893_2#36_02507	11893_2#37_03428	11893_2#38_01055	11893_2#39_02986	11893_2#40_02615	11893_2#41_00996	11893_2#42_03027	11893_2#45_02738	11893_2#46_03212	11893_2#47_00491	11893_2#48_00651	11893_2#49_00824	11893_2#50_01546	11893_2#51_03268	11893_2#52_02908	11893_2#53_03007	11893_2#55_02425	11893_2#56_02459
bsdD		Phenolic acid decarboxylase subunit D	271	271	1	26	10152				236	236	236	11439_1#1_00434	11439_1#2_00435	11439_1#3_00434	11439_1#4_00434	11439_1#5_00239	11439_1#6_02523	11439_1#7_02755	11439_1#8_03089	11439_1#90_00161	11439_1#91_02494	11439_1#92_01068	11439_1#93_03068	11439_1#94_03204	11439_1#95_00434	11439_1#96_00230	11893_2#33_03170	11893_2#34_00196	11893_2#35_02967	11893_2#36_03189	11893_2#37_00561	11893_2#38_02077	11893_2#39_02117	11893_2#40_00374	11893_2#41_01946	11893_2#42_01926	11893_2#45_00411	11893_2#46_00296	11893_2#47_01769	11893_2#48_00892	11893_2#49_01342	11893_2#50_02016	11893_2#51_00236	11893_2#52_00101	11893_2#53_00412	11893_2#55_00370	11893_2#56_00196
group_10020		secY/secA suppressor protein	271	271	1	26	6310				374	374	374	11439_1#1_02537	11439_1#2_02412	11439_1#3_02182	11439_1#4_02416	11439_1#5_02890	11439_1#6_02245	11439_1#7_01699	11439_1#8_01489	11439_1#90_02422	11439_1#91_02247	11439_1#92_02644	11439_1#93_01231	11439_1#94_02293	11439_1#95_02889	11439_1#96_02176	11893_2#33_02913	11893_2#34_02948	11893_2#35_02510	11893_2#36_02733	11893_2#37_03103	11893_2#38_01281	11893_2#39_03053	11893_2#40_02389	11893_2#41_00768	11893_2#42_04294	11893_2#45_03021	11893_2#46_03678	11893_2#47_00718	11893_2#48_00361	11893_2#49_01104	11893_2#50_01319	11893_2#51_03939	11893_2#52_03297	11893_2#53_03446	11893_2#55_02142	11893_2#56_02180
fliS		Flagellar protein fliS	271	271	1	26	8162				407	407	407	11439_1#1_02918	11439_1#2_02607	11439_1#3_02722	11439_1#4_02617	11439_1#5_03428	11439_1#6_01106	11439_1#7_02054	11439_1#8_00703	11439_1#90_02617	11439_1#91_01107	11439_1#92_02839	11439_1#93_01773	11439_1#94_01230	11439_1#95_03428	11439_1#96_02768	11893_2#33_02674	11893_2#34_02710	11893_2#35_02151	11893_2#36_02494	11893_2#37_02606	11893_2#38_01042	11893_2#39_01457	11893_2#40_02329	11893_2#41_01009	11893_2#42_02245	11893_2#45_03378	11893_2#46_02832	11893_2#47_00290	11893_2#48_01468	11893_2#49_01814	11893_2#50_01139	11893_2#51_02356	11893_2#52_01874	11893_2#53_02152	11893_2#55_02735	11893_2#56_02769
group_10022		hypothetical protein	271	271	1	26	8775				281	281	281	11439_1#1_03400	11439_1#2_03087	11439_1#3_03368	11439_1#4_03098	11439_1#5_03600	11439_1#6_02899	11439_1#7_03138	11439_1#8_02757	11439_1#90_03376	11439_1#91_02902	11439_1#92_03166	11439_1#93_02736	11439_1#94_02783	11439_1#95_03752	11439_1#96_00988	11893_2#33_00586	11893_2#34_01392	11893_2#35_00447	11893_2#36_00825	11893_2#37_01259	11893_2#38_01617	11893_2#39_00381	11893_2#40_02909	11893_2#41_02556	11893_2#42_03448	11893_2#45_03591	11893_2#46_03577	11893_2#47_01671	11893_2#48_01778	11893_2#49_00811	11893_2#50_00044	11893_2#51_02053	11893_2#52_00900	11893_2#53_00651	11893_2#55_00954	11893_2#56_01404
group_10023		conserved hypothetical protein	271	271	1	26	7441				200	200	200	11439_1#1_02106	11439_1#2_02129	11439_1#3_04344	11439_1#4_01798	11439_1#5_02441	11439_1#6_01962	11439_1#7_04451	11439_1#8_04425	11439_1#90_02138	11439_1#91_01964	11439_1#92_02360	11439_1#93_01134	11439_1#94_01862	11439_1#95_02106	11439_1#96_03212	11893_2#33_01382	11893_2#34_02078	11893_2#35_01188	11893_2#36_01511	11893_2#37_04172	11893_2#38_00011	11893_2#39_00736	11893_2#40_01697	11893_2#41_00011	11893_2#42_04218	11893_2#45_02033	11893_2#46_01509	11893_2#47_03587	11893_2#48_03667	11893_2#49_03128	11893_2#50_03365	11893_2#51_02545	11893_2#52_02137	11893_2#53_02582	11893_2#55_02924	11893_2#56_03037
sulA		Cell division inhibitor SulA	271	271	1	26	6212				509	509	509	11439_1#1_02614	11439_1#2_02335	11439_1#3_02259	11439_1#4_02339	11439_1#5_02967	11439_1#6_02168	11439_1#7_01622	11439_1#8_01412	11439_1#90_02344	11439_1#91_02170	11439_1#92_02567	11439_1#93_01308	11439_1#94_02370	11439_1#95_02966	11439_1#96_02256	11893_2#33_02833	11893_2#34_02868	11893_2#35_02590	11893_2#36_02653	11893_2#37_03022	11893_2#38_01203	11893_2#39_03133	11893_2#40_02469	11893_2#41_00848	11893_2#42_02891	11893_2#45_02941	11893_2#46_03598	11893_2#47_00638	11893_2#48_00441	11893_2#49_01024	11893_2#50_01399	11893_2#51_03781	11893_2#52_03377	11893_2#53_03366	11893_2#55_02222	11893_2#56_02260
accA		Acetyl-coenzyme A carboxylase carboxyl transferase subunit alpha	271	271	1	26	10956				959	959	959	11439_1#1_03648	11439_1#2_03335	11439_1#3_03616	11439_1#4_03346	11439_1#5_02468	11439_1#6_03219	11439_1#7_02671	11439_1#8_03005	11439_1#90_03972	11439_1#91_03222	11439_1#92_03568	11439_1#93_02814	11439_1#94_02861	11439_1#95_02786	11439_1#96_03009	11893_2#33_00017	11893_2#34_03023	11893_2#35_02930	11893_2#36_02975	11893_2#37_02788	11893_2#38_02700	11893_2#39_02779	11893_2#40_03040	11893_2#41_02370	11893_2#42_01753	11893_2#45_01169	11893_2#46_03013	11893_2#47_02591	11893_2#48_02609	11893_2#49_02499	11893_2#50_02756	11893_2#51_02738	11893_2#52_02504	11893_2#53_02609	11893_2#55_02951	11893_2#56_03222
group_10026		Uncharacterized homolog of Blt101	271	271	1	26	10007				158	158	158	11439_1#1_00562	11439_1#2_00563	11439_1#3_00562	11439_1#4_00562	11439_1#5_00111	11439_1#6_02651	11439_1#7_02883	11439_1#8_03217	11439_1#90_00033	11439_1#91_02366	11439_1#92_01196	11439_1#93_03196	11439_1#94_03076	11439_1#95_00562	11439_1#96_00100	11893_2#33_03040	11893_2#34_00069	11893_2#35_03096	11893_2#36_03060	11893_2#37_04036	11893_2#38_01947	11893_2#39_02246	11893_2#40_00501	11893_2#41_02075	11893_2#42_01798	11893_2#45_00541	11893_2#46_00167	11893_2#47_01898	11893_2#48_00763	11893_2#49_01472	11893_2#50_01887	11893_2#51_00106	11893_2#52_03560	11893_2#53_00543	11893_2#55_00500	11893_2#56_00066
ihfB		Integration host factor subunit beta	271	271	1	26	6164				284	284	284	11439_1#1_02650	11439_1#2_02299	11439_1#3_02295	11439_1#4_02303	11439_1#5_03003	11439_1#6_02132	11439_1#7_01586	11439_1#8_01376	11439_1#90_02308	11439_1#91_02134	11439_1#92_02530	11439_1#93_01344	11439_1#94_02406	11439_1#95_03002	11439_1#96_02348	11893_2#33_02797	11893_2#34_02832	11893_2#35_02626	11893_2#36_02617	11893_2#37_03682	11893_2#38_01166	11893_2#39_02876	11893_2#40_02505	11893_2#41_00885	11893_2#42_02927	11893_2#45_02848	11893_2#46_03102	11893_2#47_00602	11893_2#48_00540	11893_2#49_00935	11893_2#50_01435	11893_2#51_04180	11893_2#52_02798	11893_2#53_03117	11893_2#55_02314	11893_2#56_02349
rpmF		50S ribosomal protein L32	271	271	1	26	6348				173	173	173	11439_1#1_02499	11439_1#2_02450	11439_1#3_02144	11439_1#4_02454	11439_1#5_02852	11439_1#6_02283	11439_1#7_01737	11439_1#8_01527	11439_1#90_02460	11439_1#91_02285	11439_1#92_02682	11439_1#93_01193	11439_1#94_02255	11439_1#95_02851	11439_1#96_02138	11893_2#33_02951	11893_2#34_02986	11893_2#35_02472	11893_2#36_02771	11893_2#37_03141	11893_2#38_01320	11893_2#39_03015	11893_2#40_02351	11893_2#41_00730	11893_2#42_03749	11893_2#45_03059	11893_2#46_03716	11893_2#47_00756	11893_2#48_00323	11893_2#49_01142	11893_2#50_01281	11893_2#51_03977	11893_2#52_03259	11893_2#53_03484	11893_2#55_02104	11893_2#56_02142
group_10029		celllulose biosynthesis operon protein BcsF/YhjT	271	271	1	26	7613				191	191	191	11439_1#1_02263	11439_1#2_01973	11439_1#3_03018	11439_1#4_01955	11439_1#5_02285	11439_1#6_01806	11439_1#7_02350	11439_1#8_01711	11439_1#90_01982	11439_1#91_01808	11439_1#92_02204	11439_1#93_00978	11439_1#94_02019	11439_1#95_02263	11439_1#96_03054	11893_2#33_01223	11893_2#34_01920	11893_2#35_01346	11893_2#36_01353	11893_2#37_02127	11893_2#38_00174	11893_2#39_00574	11893_2#40_01539	11893_2#41_00171	11893_2#42_02648	11893_2#45_02190	11893_2#46_01667	11893_2#47_02006	11893_2#48_02193	11893_2#49_01915	11893_2#50_01645	11893_2#51_02387	11893_2#52_02294	11893_2#53_02424	11893_2#55_02766	11893_2#56_02879
rplT		50S ribosomal protein L20	271	271	1	26	5423				356	356	356	11439_1#1_01206	11439_1#2_03481	11439_1#3_00775	11439_1#4_03465	11439_1#5_01208	11439_1#6_03508	11439_1#7_00103	11439_1#8_02437	11439_1#90_03508	11439_1#91_03511	11439_1#92_00102	11439_1#93_02415	11439_1#94_00103	11439_1#95_01206	11439_1#96_01086	11893_2#33_01746	11893_2#34_02405	11893_2#35_01837	11893_2#36_02190	11893_2#37_02869	11893_2#38_00460	11893_2#39_00843	11893_2#40_02024	11893_2#41_00457	11893_2#42_00103	11893_2#45_01706	11893_2#46_01403	11893_2#47_00910	11893_2#48_00171	11893_2#49_00019	11893_2#50_00830	11893_2#51_00742	11893_2#52_02031	11893_2#53_01355	11893_2#55_01274	11893_2#56_00883
rpmD		50S ribosomal protein L30	271	271	1	26	7407				179	179	179	11439_1#1_04406	11439_1#2_04398	11439_1#3_04405	11439_1#4_04375	11439_1#5_04465	11439_1#6_04363	11439_1#7_04485	11439_1#8_04496	11439_1#90_04681	11439_1#91_04391	11439_1#92_04374	11439_1#93_04527	11439_1#94_04486	11439_1#95_04390	11439_1#96_04395	11893_2#33_04326	11893_2#34_04300	11893_2#35_04302	11893_2#36_04303	11893_2#37_04249	11893_2#38_04317	11893_2#39_04247	11893_2#40_04298	11893_2#41_04371	11893_2#42_04262	11893_2#45_04558	11893_2#46_04652	11893_2#47_04203	11893_2#48_04288	11893_2#49_04272	11893_2#50_04331	11893_2#51_04465	11893_2#52_04442	11893_2#53_04573	11893_2#55_04320	11893_2#56_04433
yciS		Inner membrane protein yciS	271	271	1	26	5790				308	308	308	11439_1#1_00832	11439_1#2_01187	11439_1#3_01150	11439_1#4_01274	11439_1#5_00833	11439_1#6_00679	11439_1#7_00478	11439_1#8_02059	11439_1#90_01192	11439_1#91_00596	11439_1#92_00476	11439_1#93_02041	11439_1#94_00479	11439_1#95_00832	11439_1#96_03792	11893_2#33_03499	11893_2#34_03443	11893_2#35_03473	11893_2#36_03501	11893_2#37_01829	11893_2#38_03358	11893_2#39_03898	11893_2#40_03459	11893_2#41_03353	11893_2#42_00478	11893_2#45_03933	11893_2#46_03911	11893_2#47_01270	11893_2#48_03954	11893_2#49_00399	11893_2#50_00456	11893_2#51_03495	11893_2#52_03724	11893_2#53_03795	11893_2#55_03693	11893_2#56_03549
chbR		Chb operon repressor	271	271	1	26	5402				839	839	839	11439_1#1_01227	11439_1#2_03502	11439_1#3_00754	11439_1#4_03444	11439_1#5_01229	11439_1#6_03487	11439_1#7_00082	11439_1#8_02458	11439_1#90_03529	11439_1#91_03490	11439_1#92_00082	11439_1#93_02436	11439_1#94_00082	11439_1#95_01227	11439_1#96_01065	11893_2#33_03732	11893_2#34_03755	11893_2#35_03769	11893_2#36_03751	11893_2#37_02848	11893_2#38_00439	11893_2#39_00822	11893_2#40_03692	11893_2#41_00436	11893_2#42_00082	11893_2#45_01685	11893_2#46_01424	11893_2#47_00889	11893_2#48_00192	11893_2#49_03553	11893_2#50_03610	11893_2#51_00721	11893_2#52_02052	11893_2#53_01376	11893_2#55_01295	11893_2#56_00904
grxC		Glutaredoxin-3	271	271	1	26	7695				251	251	251	11439_1#1_02338	11439_1#2_01898	11439_1#3_02943	11439_1#4_02030	11439_1#5_02210	11439_1#6_01731	11439_1#7_02275	11439_1#8_01786	11439_1#90_01907	11439_1#91_01733	11439_1#92_02129	11439_1#93_00903	11439_1#94_02094	11439_1#95_02338	11439_1#96_03547	11893_2#33_01146	11893_2#34_01843	11893_2#35_01423	11893_2#36_01276	11893_2#37_02194	11893_2#38_00252	11893_2#39_00496	11893_2#40_01462	11893_2#41_00249	11893_2#42_02723	11893_2#45_02269	11893_2#46_01746	11893_2#47_02084	11893_2#48_02272	11893_2#49_01993	11893_2#50_01725	11893_2#51_03010	11893_2#52_03131	11893_2#53_03297	11893_2#55_03388	11893_2#56_02802
artM_4		Arginine transport ATP-binding protein ArtM	271	271	1	26	4233				725	725	725	11439_1#1_01412	11439_1#2_00925	11439_1#3_01412	11439_1#4_00699	11439_1#5_01639	11439_1#6_00330	11439_1#7_00741	11439_1#8_00331	11439_1#90_00699	11439_1#91_00104	11439_1#92_01333	11439_1#93_00104	11439_1#94_00969	11439_1#95_01638	11439_1#96_03969	11893_2#33_00986	11893_2#34_00965	11893_2#35_00047	11893_2#36_00047	11893_2#37_00091	11893_2#38_03602	11893_2#39_03601	11893_2#40_00967	11893_2#41_03709	11893_2#42_00733	11893_2#45_04095	11893_2#46_04092	11893_2#47_03255	11893_2#48_03334	11893_2#49_03986	11893_2#50_03259	11893_2#51_03688	11893_2#52_03901	11893_2#53_04069	11893_2#55_03856	11893_2#56_03791
ydaF		Putative ribosomal N-acetyltransferase YdaF	271	271	1	26	6324				584	584	584	11439_1#1_02521	11439_1#2_02428	11439_1#3_02166	11439_1#4_02432	11439_1#5_02874	11439_1#6_02261	11439_1#7_01715	11439_1#8_01505	11439_1#90_02438	11439_1#91_02263	11439_1#92_02660	11439_1#93_01215	11439_1#94_02277	11439_1#95_02873	11439_1#96_02162	11893_2#33_02927	11893_2#34_02962	11893_2#35_02496	11893_2#36_02747	11893_2#37_03117	11893_2#38_01295	11893_2#39_03039	11893_2#40_02375	11893_2#41_00754	11893_2#42_03771	11893_2#45_03035	11893_2#46_03692	11893_2#47_00732	11893_2#48_00347	11893_2#49_01118	11893_2#50_01305	11893_2#51_03953	11893_2#52_03283	11893_2#53_03460	11893_2#55_02128	11893_2#56_02166
queE		7-carboxy-7-deazaguanine synthase	271	271	1	26	10176				671	671	671	11439_1#1_00406	11439_1#2_00407	11439_1#3_00406	11439_1#4_00406	11439_1#5_00267	11439_1#6_02495	11439_1#7_02727	11439_1#8_03061	11439_1#90_00189	11439_1#91_02522	11439_1#92_01040	11439_1#93_03040	11439_1#94_03232	11439_1#95_00406	11439_1#96_00252	11893_2#33_02062	11893_2#34_00217	11893_2#35_02148	11893_2#36_01874	11893_2#37_00590	11893_2#38_02099	11893_2#39_02095	11893_2#40_00353	11893_2#41_01924	11893_2#42_01955	11893_2#45_00388	11893_2#46_00318	11893_2#47_01740	11893_2#48_00921	11893_2#49_01313	11893_2#50_02046	11893_2#51_00258	11893_2#52_00123	11893_2#53_00389	11893_2#55_00348	11893_2#56_00218
wzb		Low molecular weight protein-tyrosine-phosphatase wzb	271	271	1	26	7973				449	449	449	11439_1#1_03068	11439_1#2_02756	11439_1#3_02573	11439_1#4_02766	11439_1#5_03279	11439_1#6_00957	11439_1#7_01903	11439_1#8_00552	11439_1#90_02768	11439_1#91_00957	11439_1#92_02989	11439_1#93_01622	11439_1#94_01380	11439_1#95_03278	11439_1#96_02596	11893_2#33_02503	11893_2#34_02539	11893_2#35_02322	11893_2#36_02323	11893_2#37_02428	11893_2#38_00871	11893_2#39_01629	11893_2#40_02158	11893_2#41_01180	11893_2#42_02395	11893_2#45_03206	11893_2#46_02660	11893_2#47_00130	11893_2#48_01645	11893_2#49_01654	11893_2#50_00979	11893_2#51_02184	11893_2#52_01733	11893_2#53_02324	11893_2#55_02563	11893_2#56_02598
sugE		Quaternary ammonium compound-resistance protein sugE	271	271	1	26	8921				317	317	317	11439_1#1_03326	11439_1#2_03013	11439_1#3_03294	11439_1#4_03024	11439_1#5_03674	11439_1#6_02825	11439_1#7_03213	11439_1#8_02681	11439_1#90_03301	11439_1#91_02828	11439_1#92_03240	11439_1#93_02660	11439_1#94_02708	11439_1#95_03678	11439_1#96_00916	11893_2#33_00511	11893_2#34_01318	11893_2#35_00521	11893_2#36_00751	11893_2#37_01173	11893_2#38_01543	11893_2#39_00307	11893_2#40_02835	11893_2#41_02630	11893_2#42_03522	11893_2#45_00682	11893_2#46_02511	11893_2#47_01596	11893_2#48_01853	11893_2#49_00736	11893_2#50_00119	11893_2#51_01980	11893_2#52_00827	11893_2#53_00723	11893_2#55_00882	11893_2#56_01476
smpB		Small protein B	271	271	1	26	9897				527	527	527	11439_1#1_00647	11439_1#2_04007	11439_1#3_00647	11439_1#4_04018	11439_1#5_00026	11439_1#6_04228	11439_1#7_03959	11439_1#8_04007	11439_1#90_04149	11439_1#91_04038	11439_1#92_04007	11439_1#93_03986	11439_1#94_04064	11439_1#95_00647	11439_1#96_00060	11893_2#33_02997	11893_2#34_00026	11893_2#35_03139	11893_2#36_03017	11893_2#37_04107	11893_2#38_01913	11893_2#39_02285	11893_2#40_00544	11893_2#41_04054	11893_2#42_03646	11893_2#45_00632	11893_2#46_00076	11893_2#47_01944	11893_2#48_00687	11893_2#49_01519	11893_2#50_01841	11893_2#51_00026	11893_2#52_03640	11893_2#53_00623	11893_2#55_00540	11893_2#56_00026
group_10041		hypothetical protein	271	271	1	26	4749				179	179	179	11439_1#1_00718	11439_1#2_01073	11439_1#3_01264	11439_1#4_01387	11439_1#5_00719	11439_1#6_00792	11439_1#7_00591	11439_1#8_02172	11439_1#90_01078	11439_1#91_00482	11439_1#92_00590	11439_1#93_01927	11439_1#94_00592	11439_1#95_00718	11439_1#96_03364	11893_2#33_03391	11893_2#34_03352	11893_2#35_03365	11893_2#36_03410	11893_2#37_01946	11893_2#38_03251	11893_2#39_03349	11893_2#40_03257	11893_2#41_03230	11893_2#42_00593	11893_2#45_03522	11893_2#46_03289	11893_2#47_00426	11893_2#48_01333	11893_2#49_03414	11893_2#50_03679	11893_2#51_02896	11893_2#52_02662	11893_2#53_02856	11893_2#55_03199	11893_2#56_03426
ppiC		Peptidyl-prolyl cis-trans isomerase C	271	271	1	26	7160				281	281	281	11439_1#1_04022	11439_1#2_03941	11439_1#3_03990	11439_1#4_03894	11439_1#5_03965	11439_1#6_03995	11439_1#7_03795	11439_1#8_03909	11439_1#90_03941	11439_1#91_03998	11439_1#92_03884	11439_1#93_03888	11439_1#94_03996	11439_1#95_03963	11439_1#96_03847	11893_2#33_03553	11893_2#34_03576	11893_2#35_03527	11893_2#36_03572	11893_2#37_03711	11893_2#38_03493	11893_2#39_03556	11893_2#40_03575	11893_2#41_03550	11893_2#42_03548	11893_2#45_03987	11893_2#46_03984	11893_2#47_03666	11893_2#48_03777	11893_2#49_03475	11893_2#50_03739	11893_2#51_03567	11893_2#52_03779	11893_2#53_03849	11893_2#55_03748	11893_2#56_03664
flgD		Basal-body rod modification protein flgD	271	271	1	26	6333				698	698	698	11439_1#1_02512	11439_1#2_02437	11439_1#3_02157	11439_1#4_02441	11439_1#5_02865	11439_1#6_02270	11439_1#7_01724	11439_1#8_01514	11439_1#90_02447	11439_1#91_02272	11439_1#92_02669	11439_1#93_01206	11439_1#94_02268	11439_1#95_02864	11439_1#96_02153	11893_2#33_02936	11893_2#34_02971	11893_2#35_02487	11893_2#36_02756	11893_2#37_03126	11893_2#38_01305	11893_2#39_03030	11893_2#40_02366	11893_2#41_00745	11893_2#42_03762	11893_2#45_03044	11893_2#46_03701	11893_2#47_00741	11893_2#48_00338	11893_2#49_01127	11893_2#50_01296	11893_2#51_03962	11893_2#52_03274	11893_2#53_03469	11893_2#55_02119	11893_2#56_02157
group_10044		DNA polymerase III subunit epsilon	271	271	1	26	317				218	218	218	11439_1#1_01921	11439_1#2_01606	11439_1#3_01921	11439_1#4_01613	11439_1#5_01922	11439_1#6_01444	11439_1#7_01251	11439_1#8_01035	11439_1#90_01618	11439_1#91_01446	11439_1#92_01836	11439_1#93_00609	11439_1#94_01671	11439_1#95_01921	11439_1#96_01579	11893_2#33_01568	11893_2#34_01570	11893_2#35_01002	11893_2#36_01003	11893_2#37_01439	11893_2#38_01794	11893_2#39_01935	11893_2#40_01189	11893_2#41_01397	11893_2#42_01236	11893_2#45_02553	11893_2#46_02030	11893_2#47_02833	11893_2#48_03115	11893_2#49_02624	11893_2#50_02197	11893_2#51_01234	11893_2#52_01077	11893_2#53_01625	11893_2#55_01545	11893_2#56_01955
ygdR_3		Uncharacterized lipoprotein ygdR precursor	271	271	1	26	6000				221	221	221	11439_1#1_00956	11439_1#2_01311	11439_1#3_01025	11439_1#4_01149	11439_1#5_00958	11439_1#6_00554	11439_1#7_00352	11439_1#8_01933	11439_1#90_01317	11439_1#91_00720	11439_1#92_00351	11439_1#93_02166	11439_1#94_00353	11439_1#95_00956	11439_1#96_01336	11893_2#33_01994	11893_2#34_02156	11893_2#35_01589	11893_2#36_01942	11893_2#37_01705	11893_2#38_00681	11893_2#39_01056	11893_2#40_01775	11893_2#41_00651	11893_2#42_00353	11893_2#45_01955	11893_2#46_01153	11893_2#47_01145	11893_2#48_02976	11893_2#49_00274	11893_2#50_00581	11893_2#51_00992	11893_2#52_03015	11893_2#53_01105	11893_2#55_01024	11893_2#56_00632
mioC_1		hypothetical protein	271	271	1	26	10194				449	449	449	11439_1#1_00388	11439_1#2_00389	11439_1#3_00388	11439_1#4_00388	11439_1#5_00285	11439_1#6_02477	11439_1#7_02709	11439_1#8_03043	11439_1#90_00207	11439_1#91_02540	11439_1#92_01022	11439_1#93_03022	11439_1#94_03250	11439_1#95_00388	11439_1#96_00271	11893_2#33_02080	11893_2#34_00235	11893_2#35_02130	11893_2#36_01856	11893_2#37_00608	11893_2#38_02117	11893_2#39_02077	11893_2#40_00335	11893_2#41_01906	11893_2#42_01973	11893_2#45_00369	11893_2#46_00337	11893_2#47_01721	11893_2#48_00939	11893_2#49_01295	11893_2#50_02064	11893_2#51_00277	11893_2#52_00142	11893_2#53_00370	11893_2#55_00329	11893_2#56_00236
acpP_2		Fatty acid synthase acyl carrier protein	271	271	1	26	6353				236	236	236	11439_1#1_02494	11439_1#2_02455	11439_1#3_02139	11439_1#4_02459	11439_1#5_02847	11439_1#6_02288	11439_1#7_01742	11439_1#8_01532	11439_1#90_02465	11439_1#91_02290	11439_1#92_02687	11439_1#93_01188	11439_1#94_02250	11439_1#95_02846	11439_1#96_02133	11893_2#33_02956	11893_2#34_02991	11893_2#35_02467	11893_2#36_02776	11893_2#37_03146	11893_2#38_01325	11893_2#39_03010	11893_2#40_02346	11893_2#41_00725	11893_2#42_03744	11893_2#45_03064	11893_2#46_03721	11893_2#47_00761	11893_2#48_00318	11893_2#49_01147	11893_2#50_01276	11893_2#51_03982	11893_2#52_03254	11893_2#53_03489	11893_2#55_02099	11893_2#56_02137
pykA		Pyruvate kinase II	271	271	1	26	8235				1442	1442	1442	11439_1#1_02848	11439_1#2_02537	11439_1#3_02792	11439_1#4_02547	11439_1#5_03498	11439_1#6_01176	11439_1#7_02124	11439_1#8_00773	11439_1#90_02547	11439_1#91_01177	11439_1#92_02769	11439_1#93_01843	11439_1#94_01160	11439_1#95_03498	11439_1#96_03291	11893_2#33_03651	11893_2#34_03658	11893_2#35_03672	11893_2#36_03670	11893_2#37_03813	11893_2#38_03664	11893_2#39_03663	11893_2#40_03611	11893_2#41_03810	11893_2#42_02175	11893_2#45_03448	11893_2#46_03362	11893_2#47_00361	11893_2#48_01397	11893_2#49_04162	11893_2#50_01210	11893_2#51_02823	11893_2#52_02589	11893_2#53_02928	11893_2#55_03271	11893_2#56_03906
bolA		hypothetical protein	271	271	1	26	4024				314	314	314	11439_1#1_01623	11439_1#2_00713	11439_1#3_01623	11439_1#4_00911	11439_1#5_01428	11439_1#6_00118	11439_1#7_00953	11439_1#8_00118	11439_1#90_00911	11439_1#91_00315	11439_1#92_01544	11439_1#93_00317	11439_1#94_00758	11439_1#95_01426	11439_1#96_01927	11893_2#33_00779	11893_2#34_00758	11893_2#35_00254	11893_2#36_00254	11893_2#37_00296	11893_2#38_02573	11893_2#39_01290	11893_2#40_00760	11893_2#41_02244	11893_2#42_00944	11893_2#45_01358	11893_2#46_00912	11893_2#47_02241	11893_2#48_02556	11893_2#49_02275	11893_2#50_02543	11893_2#51_01599	11893_2#52_01443	11893_2#53_01991	11893_2#55_01893	11893_2#56_01229
group_1005		hypothetical protein	271	272	1.01	26	3809				215	1403	1240	11439_1#1_04084	11439_1#2_04145	11439_1#3_04135	11439_1#4_04165	11439_1#5_04154	11439_1#6_04095	11439_1#7_04150	11439_1#8_04109	11439_1#90_04250	11439_1#91_04096	11439_1#92_04079	11439_1#93_04137	11439_1#94_04225	11439_1#95_04139	11439_1#96_02056	11893_2#33_00651	11893_2#34_00631	11893_2#35_00382	11893_2#36_00382	11893_2#37_00425	11893_2#38_04043	11893_2#39_01419	11893_2#40_00632	11893_2#41_03627	11893_2#42_04093	11893_2#45_01547	11893_2#46_00723	11893_2#47_03020	11893_2#48_02818	11893_2#49_02920	11893_2#50_03022	11893_2#51_01470	11893_2#52_01314	11893_2#53_01862	11893_2#55_02022	11893_2#56_01040
group_10050		Protein of unknown function (DUF2754)	271	271	1	26	3951				215	215	215	11439_1#1_01688	11439_1#2_00648	11439_1#3_01688	11439_1#4_00976	11439_1#5_01363	11439_1#6_00053	11439_1#7_01018	11439_1#8_00053	11439_1#90_00976	11439_1#91_00380	11439_1#92_01609	11439_1#93_00382	11439_1#94_00693	11439_1#95_01361	11439_1#96_01994	11893_2#33_00712	11893_2#34_00691	11893_2#35_00321	11893_2#36_00321	11893_2#37_00363	11893_2#38_02505	11893_2#39_01358	11893_2#40_00693	11893_2#41_02177	11893_2#42_01009	11893_2#45_01425	11893_2#46_00845	11893_2#47_02960	11893_2#48_02769	11893_2#49_02969	11893_2#50_03071	11893_2#51_01532	11893_2#52_01376	11893_2#53_01924	11893_2#55_01960	11893_2#56_01162
rpoE		Sigma-24	271	271	1	26	11002				575	575	575	11439_1#1_02080	11439_1#2_01447	11439_1#3_02080	11439_1#4_01772	11439_1#5_02082	11439_1#6_01603	11439_1#7_01410	11439_1#8_00876	11439_1#90_01778	11439_1#91_01605	11439_1#92_01677	11439_1#93_00450	11439_1#94_01512	11439_1#95_02080	11439_1#96_01419	11893_2#33_01408	11893_2#34_01410	11893_2#35_01162	11893_2#36_00843	11893_2#37_01277	11893_2#38_01635	11893_2#39_01775	11893_2#40_01029	11893_2#41_01557	11893_2#42_01077	11893_2#45_02393	11893_2#46_01870	11893_2#47_03799	11893_2#48_03747	11893_2#49_03794	11893_2#50_03895	11893_2#51_01394	11893_2#52_01237	11893_2#53_01785	11893_2#55_01385	11893_2#56_01797
group_10052		prolyl-tRNA synthetase	271	271	1	26	9198				458	458	458	11439_1#1_03713	11439_1#2_03632	11439_1#3_03681	11439_1#4_03643	11439_1#5_02755	11439_1#6_03739	11439_1#7_03456	11439_1#8_03518	11439_1#90_02933	11439_1#91_03689	11439_1#92_03633	11439_1#93_03550	11439_1#94_03544	11439_1#95_02499	11439_1#96_00699	11893_2#33_00305	11893_2#34_01112	11893_2#35_00727	11893_2#36_00545	11893_2#37_00985	11893_2#38_02983	11893_2#39_00100	11893_2#40_02629	11893_2#41_02977	11893_2#42_01465	11893_2#45_00888	11893_2#46_02305	11893_2#47_01413	11893_2#48_02036	11893_2#49_00540	11893_2#50_00315	11893_2#51_01763	11893_2#52_00610	11893_2#53_00938	11893_2#55_00664	11893_2#56_01682
group_10053		hypothetical protein	271	271	1	26	8177				224	224	224	11439_1#1_02907	11439_1#2_02596	11439_1#3_02733	11439_1#4_02606	11439_1#5_03439	11439_1#6_01117	11439_1#7_02065	11439_1#8_00714	11439_1#90_02606	11439_1#91_01118	11439_1#92_02828	11439_1#93_01784	11439_1#94_01219	11439_1#95_03439	11439_1#96_03231	11893_2#33_03711	11893_2#34_03598	11893_2#35_03612	11893_2#36_03730	11893_2#37_03871	11893_2#38_03724	11893_2#39_03723	11893_2#40_03671	11893_2#41_03750	11893_2#42_02234	11893_2#45_03388	11893_2#46_03422	11893_2#47_00303	11893_2#48_01455	11893_2#49_01827	11893_2#50_01152	11893_2#51_02763	11893_2#52_02529	11893_2#53_02988	11893_2#55_03331	11893_2#56_03846
xthA		Exodeoxyribonuclease III	271	271	1	26	5386				878	878	878	11439_1#1_01240	11439_1#2_03515	11439_1#3_00741	11439_1#4_03431	11439_1#5_01242	11439_1#6_03474	11439_1#7_00069	11439_1#8_02471	11439_1#90_03542	11439_1#91_03477	11439_1#92_00069	11439_1#93_02449	11439_1#94_00069	11439_1#95_01240	11439_1#96_01052	11893_2#33_03746	11893_2#34_03741	11893_2#35_03755	11893_2#36_03765	11893_2#37_02834	11893_2#38_00426	11893_2#39_00809	11893_2#40_03706	11893_2#41_00423	11893_2#42_00069	11893_2#45_01672	11893_2#46_01437	11893_2#47_00875	11893_2#48_00206	11893_2#49_03567	11893_2#50_03596	11893_2#51_00708	11893_2#52_02065	11893_2#53_01389	11893_2#55_01308	11893_2#56_00917
frdD		Fumarate reductase 13 kDa hydrophobic protein	271	271	1	26	8923				359	359	359	11439_1#1_03324	11439_1#2_03011	11439_1#3_03292	11439_1#4_03022	11439_1#5_03676	11439_1#6_02823	11439_1#7_03215	11439_1#8_02679	11439_1#90_03299	11439_1#91_02826	11439_1#92_03242	11439_1#93_02658	11439_1#94_02706	11439_1#95_03676	11439_1#96_00914	11893_2#33_00509	11893_2#34_01316	11893_2#35_00523	11893_2#36_00749	11893_2#37_01171	11893_2#38_01541	11893_2#39_00305	11893_2#40_02833	11893_2#41_02632	11893_2#42_03524	11893_2#45_00684	11893_2#46_02509	11893_2#47_01594	11893_2#48_01855	11893_2#49_00734	11893_2#50_00121	11893_2#51_01978	11893_2#52_00825	11893_2#53_00725	11893_2#55_00880	11893_2#56_01478
citD_1		Citrate lyase gamma chain	271	271	1	26	4193				296	296	296	11439_1#1_01452	11439_1#2_00885	11439_1#3_01452	11439_1#4_00739	11439_1#5_01599	11439_1#6_00290	11439_1#7_00781	11439_1#8_00291	11439_1#90_00739	11439_1#91_00144	11439_1#92_01373	11439_1#93_00144	11439_1#94_00929	11439_1#95_01598	11439_1#96_01760	11893_2#33_00947	11893_2#34_00926	11893_2#35_00086	11893_2#36_00086	11893_2#37_00130	11893_2#38_03865	11893_2#39_01122	11893_2#40_00928	11893_2#41_04008	11893_2#42_00773	11893_2#45_01192	11893_2#46_01078	11893_2#47_02407	11893_2#48_02388	11893_2#49_02109	11893_2#50_02376	11893_2#51_03861	11893_2#52_04052	11893_2#53_04219	11893_2#55_01726	11893_2#56_01395
group_10057		Protein of unknown function (DUF1107)	271	271	1	26	8990				206	206	206	11439_1#1_03259	11439_1#2_02946	11439_1#3_03227	11439_1#4_02957	11439_1#5_03741	11439_1#6_02758	11439_1#7_03280	11439_1#8_02614	11439_1#90_03234	11439_1#91_02761	11439_1#92_03307	11439_1#93_02593	11439_1#94_02641	11439_1#95_03611	11439_1#96_00847	11893_2#33_00442	11893_2#34_01249	11893_2#35_00590	11893_2#36_00682	11893_2#37_01106	11893_2#38_01474	11893_2#39_00238	11893_2#40_02766	11893_2#41_02699	11893_2#42_03995	11893_2#45_00751	11893_2#46_02442	11893_2#47_01527	11893_2#48_01922	11893_2#49_00667	11893_2#50_00188	11893_2#51_01911	11893_2#52_00758	11893_2#53_00792	11893_2#55_00813	11893_2#56_01545
group_10058		lipoprotein	271	271	1	26	5786				218	218	218	11439_1#1_00836	11439_1#2_01191	11439_1#3_01146	11439_1#4_01270	11439_1#5_00837	11439_1#6_00675	11439_1#7_00474	11439_1#8_02055	11439_1#90_01196	11439_1#91_00600	11439_1#92_00472	11439_1#93_02045	11439_1#94_00475	11439_1#95_00836	11439_1#96_03788	11893_2#33_03495	11893_2#34_03447	11893_2#35_03469	11893_2#36_03505	11893_2#37_01825	11893_2#38_03354	11893_2#39_03902	11893_2#40_03455	11893_2#41_03349	11893_2#42_00474	11893_2#45_03929	11893_2#46_03915	11893_2#47_01266	11893_2#48_03950	11893_2#49_00395	11893_2#50_00460	11893_2#51_03499	11893_2#52_03720	11893_2#53_03791	11893_2#55_03689	11893_2#56_03545
trxC		Thioredoxin-2	271	271	1	26	10992				419	419	419	11439_1#1_02089	11439_1#2_01438	11439_1#3_02089	11439_1#4_01781	11439_1#5_02091	11439_1#6_01612	11439_1#7_01419	11439_1#8_00867	11439_1#90_01787	11439_1#91_01614	11439_1#92_01668	11439_1#93_00441	11439_1#94_01503	11439_1#95_02089	11439_1#96_01410	11893_2#33_01399	11893_2#34_01401	11893_2#35_01171	11893_2#36_00834	11893_2#37_01268	11893_2#38_01626	11893_2#39_01766	11893_2#40_01020	11893_2#41_01566	11893_2#42_01068	11893_2#45_02384	11893_2#46_01861	11893_2#47_03808	11893_2#48_03756	11893_2#49_03785	11893_2#50_03886	11893_2#51_01403	11893_2#52_01246	11893_2#53_01794	11893_2#55_01376	11893_2#56_01788
rnk		Regulator of nucleoside diphosphate kinase	271	271	1	26	4186				410	410	410	11439_1#1_01459	11439_1#2_00878	11439_1#3_01459	11439_1#4_00746	11439_1#5_01592	11439_1#6_00283	11439_1#7_00788	11439_1#8_00284	11439_1#90_00746	11439_1#91_00151	11439_1#92_01380	11439_1#93_00151	11439_1#94_00922	11439_1#95_01591	11439_1#96_01767	11893_2#33_00940	11893_2#34_00919	11893_2#35_00093	11893_2#36_00093	11893_2#37_00137	11893_2#38_03872	11893_2#39_01129	11893_2#40_00921	11893_2#41_04001	11893_2#42_00780	11893_2#45_01199	11893_2#46_01071	11893_2#47_02400	11893_2#48_02395	11893_2#49_02116	11893_2#50_02383	11893_2#51_03868	11893_2#52_04045	11893_2#53_04212	11893_2#55_01733	11893_2#56_01388
sra		30S ribosomal protein S22	271	271	1	26	6002				143	143	143	11439_1#1_00977	11439_1#2_01332	11439_1#3_01004	11439_1#4_01128	11439_1#5_00979	11439_1#6_00533	11439_1#7_00331	11439_1#8_01912	11439_1#90_01338	11439_1#91_00741	11439_1#92_00330	11439_1#93_02187	11439_1#94_00332	11439_1#95_00977	11439_1#96_01315	11893_2#33_01973	11893_2#34_02177	11893_2#35_01610	11893_2#36_01963	11893_2#37_01684	11893_2#38_00660	11893_2#39_01035	11893_2#40_01796	11893_2#41_00630	11893_2#42_00332	11893_2#45_01934	11893_2#46_01174	11893_2#47_01143	11893_2#48_02997	11893_2#49_00253	11893_2#50_00602	11893_2#51_00971	11893_2#52_02994	11893_2#53_01126	11893_2#55_01045	11893_2#56_00653
group_10062		Exopolysaccharide production protein YjbE	271	271	1	26	8726				245	245	245	11439_1#1_03440	11439_1#2_03127	11439_1#3_03408	11439_1#4_03138	11439_1#5_03560	11439_1#6_02939	11439_1#7_03912	11439_1#8_02797	11439_1#90_04076	11439_1#91_02942	11439_1#92_03126	11439_1#93_02776	11439_1#94_02823	11439_1#95_03792	11439_1#96_04040	11893_2#33_03894	11893_2#34_03855	11893_2#35_03869	11893_2#36_03913	11893_2#37_03971	11893_2#38_03820	11893_2#39_03819	11893_2#40_03854	11893_2#41_03913	11893_2#42_03882	11893_2#45_04229	11893_2#46_04240	11893_2#47_03993	11893_2#48_04107	11893_2#49_04022	11893_2#50_00004	11893_2#51_03817	11893_2#52_03971	11893_2#53_04138	11893_2#55_04005	11893_2#56_04024
hflC		Modulator of FtsH protease HflC	271	271	1	26	8945				1004	1004	1004	11439_1#1_03300	11439_1#2_02987	11439_1#3_03268	11439_1#4_02998	11439_1#5_03700	11439_1#6_02799	11439_1#7_03239	11439_1#8_02655	11439_1#90_03275	11439_1#91_02802	11439_1#92_03266	11439_1#93_02634	11439_1#94_02682	11439_1#95_03652	11439_1#96_00890	11893_2#33_00485	11893_2#34_01292	11893_2#35_00547	11893_2#36_00725	11893_2#37_01147	11893_2#38_01517	11893_2#39_00281	11893_2#40_02809	11893_2#41_02656	11893_2#42_04036	11893_2#45_00708	11893_2#46_02485	11893_2#47_01570	11893_2#48_01879	11893_2#49_00710	11893_2#50_00145	11893_2#51_01954	11893_2#52_00801	11893_2#53_00749	11893_2#55_00856	11893_2#56_01502
group_10064		hypothetical protein	271	271	1	26	5433				191	191	191	11439_1#1_01196	11439_1#2_03471	11439_1#3_00785	11439_1#4_03475	11439_1#5_01198	11439_1#6_03518	11439_1#7_00113	11439_1#8_02427	11439_1#90_03498	11439_1#91_03521	11439_1#92_00112	11439_1#93_02405	11439_1#94_00113	11439_1#95_01196	11439_1#96_01096	11893_2#33_01756	11893_2#34_02395	11893_2#35_01827	11893_2#36_02180	11893_2#37_02879	11893_2#38_00471	11893_2#39_00854	11893_2#40_02014	11893_2#41_00468	11893_2#42_00113	11893_2#45_01716	11893_2#46_01393	11893_2#47_00920	11893_2#48_00161	11893_2#49_00029	11893_2#50_00820	11893_2#51_00752	11893_2#52_02021	11893_2#53_01345	11893_2#55_01264	11893_2#56_00873
msrB		Peptide methionine sulfoxide reductase MsrB	271	271	1	26	5375				413	413	413	11439_1#1_01260	11439_1#2_03535	11439_1#3_00721	11439_1#4_03411	11439_1#5_01262	11439_1#6_03454	11439_1#7_00049	11439_1#8_02491	11439_1#90_03562	11439_1#91_03457	11439_1#92_00049	11439_1#93_02469	11439_1#94_00049	11439_1#95_01260	11439_1#96_01041	11893_2#33_03757	11893_2#34_03730	11893_2#35_03744	11893_2#36_03776	11893_2#37_02814	11893_2#38_00415	11893_2#39_00798	11893_2#40_03717	11893_2#41_00412	11893_2#42_00049	11893_2#45_01661	11893_2#46_01448	11893_2#47_00855	11893_2#48_00226	11893_2#49_03587	11893_2#50_03576	11893_2#51_00697	11893_2#52_02076	11893_2#53_01400	11893_2#55_01319	11893_2#56_00928
secE		Preprotein translocase subunit SecE	271	271	1	26	6919				383	383	383	11439_1#1_04325	11439_1#2_04318	11439_1#3_04265	11439_1#4_04324	11439_1#5_04413	11439_1#6_04284	11439_1#7_04372	11439_1#8_04357	11439_1#90_04573	11439_1#91_04282	11439_1#92_04322	11439_1#93_04382	11439_1#94_04435	11439_1#95_04338	11439_1#96_04316	11893_2#33_04274	11893_2#34_04248	11893_2#35_04251	11893_2#36_04251	11893_2#37_04133	11893_2#38_04212	11893_2#39_04136	11893_2#40_04274	11893_2#41_04292	11893_2#42_04207	11893_2#45_04479	11893_2#46_04573	11893_2#47_04179	11893_2#48_04236	11893_2#49_04209	11893_2#50_04306	11893_2#51_04354	11893_2#52_04302	11893_2#53_04494	11893_2#55_04268	11893_2#56_04380
nrfB		Cytochrome c-type protein NrfB precursor	271	271	1	26	8789				566	566	566	11439_1#1_03386	11439_1#2_03073	11439_1#3_03354	11439_1#4_03084	11439_1#5_03614	11439_1#6_02885	11439_1#7_03152	11439_1#8_02743	11439_1#90_03362	11439_1#91_02888	11439_1#92_03180	11439_1#93_02722	11439_1#94_02769	11439_1#95_03738	11439_1#96_00974	11893_2#33_00572	11893_2#34_01378	11893_2#35_00461	11893_2#36_00811	11893_2#37_01245	11893_2#38_01603	11893_2#39_00367	11893_2#40_02895	11893_2#41_02570	11893_2#42_03462	11893_2#45_03605	11893_2#46_03563	11893_2#47_01657	11893_2#48_01792	11893_2#49_00797	11893_2#50_00058	11893_2#51_02039	11893_2#52_00886	11893_2#53_00665	11893_2#55_00940	11893_2#56_01418
rplD		50S ribosomal protein L4	271	271	1	26	7424				605	605	605	11439_1#1_04423	11439_1#2_04381	11439_1#3_04388	11439_1#4_04358	11439_1#5_04482	11439_1#6_04346	11439_1#7_04502	11439_1#8_04479	11439_1#90_04698	11439_1#91_04374	11439_1#92_04391	11439_1#93_04510	11439_1#94_04469	11439_1#95_04407	11439_1#96_04378	11893_2#33_04343	11893_2#34_04317	11893_2#35_04285	11893_2#36_04320	11893_2#37_04232	11893_2#38_04334	11893_2#39_04264	11893_2#40_04281	11893_2#41_04354	11893_2#42_04245	11893_2#45_04541	11893_2#46_04635	11893_2#47_04186	11893_2#48_04271	11893_2#49_04289	11893_2#50_04348	11893_2#51_04482	11893_2#52_04459	11893_2#53_04556	11893_2#55_04303	11893_2#56_04416
nreC		Nitrogen regulation protein C	271	271	1	26	5477				638	638	638	11439_1#1_01150	11439_1#2_03425	11439_1#3_00831	11439_1#4_03521	11439_1#5_01152	11439_1#6_03564	11439_1#7_00159	11439_1#8_02381	11439_1#90_03452	11439_1#91_03567	11439_1#92_00158	11439_1#93_02359	11439_1#94_00159	11439_1#95_01150	11439_1#96_01142	11893_2#33_01801	11893_2#34_02350	11893_2#35_01782	11893_2#36_02135	11893_2#37_02924	11893_2#38_00517	11893_2#39_00899	11893_2#40_01969	11893_2#41_00513	11893_2#42_00159	11893_2#45_01761	11893_2#46_01348	11893_2#47_00965	11893_2#48_00116	11893_2#49_00074	11893_2#50_00775	11893_2#51_00798	11893_2#52_01975	11893_2#53_01299	11893_2#55_01218	11893_2#56_00828
group_10070		type III secretion system needle protein SsaG	271	271	1	26	5492				215	215	215	11439_1#1_01135	11439_1#2_03410	11439_1#3_00846	11439_1#4_03536	11439_1#5_01137	11439_1#6_03579	11439_1#7_00174	11439_1#8_02366	11439_1#90_03437	11439_1#91_03582	11439_1#92_00173	11439_1#93_02344	11439_1#94_00174	11439_1#95_01135	11439_1#96_01157	11893_2#33_01816	11893_2#34_02335	11893_2#35_01767	11893_2#36_02120	11893_2#37_02939	11893_2#38_00533	11893_2#39_00914	11893_2#40_01954	11893_2#41_00528	11893_2#42_00174	11893_2#45_01776	11893_2#46_01333	11893_2#47_00980	11893_2#48_00101	11893_2#49_00089	11893_2#50_00760	11893_2#51_00813	11893_2#52_01960	11893_2#53_01284	11893_2#55_01203	11893_2#56_00813
yhfA		hypothetical protein	271	271	1	26	7450				404	404	404	11439_1#1_02115	11439_1#2_02120	11439_1#3_04335	11439_1#4_01807	11439_1#5_02432	11439_1#6_01953	11439_1#7_04442	11439_1#8_04434	11439_1#90_02129	11439_1#91_01955	11439_1#92_02351	11439_1#93_01125	11439_1#94_01871	11439_1#95_02115	11439_1#96_03203	11893_2#33_01373	11893_2#34_02069	11893_2#35_01197	11893_2#36_01502	11893_2#37_04181	11893_2#38_00020	11893_2#39_00727	11893_2#40_01688	11893_2#41_00020	11893_2#42_04227	11893_2#45_02042	11893_2#46_01518	11893_2#47_03578	11893_2#48_03658	11893_2#49_03137	11893_2#50_03374	11893_2#51_02536	11893_2#52_02146	11893_2#53_02573	11893_2#55_02915	11893_2#56_03028
grxA		Glutaredoxin-1	271	271	1	26	5653				263	263	263	11439_1#1_02717	11439_1#2_02232	11439_1#3_02362	11439_1#4_02236	11439_1#5_03070	11439_1#6_02065	11439_1#7_01518	11439_1#8_01308	11439_1#90_02241	11439_1#91_02067	11439_1#92_02463	11439_1#93_01412	11439_1#94_02474	11439_1#95_03069	11439_1#96_02416	11893_2#33_02729	11893_2#34_02764	11893_2#35_02694	11893_2#36_02549	11893_2#37_03471	11893_2#38_01098	11893_2#39_02944	11893_2#40_02573	11893_2#41_00953	11893_2#42_02994	11893_2#45_02780	11893_2#46_03170	11893_2#47_00534	11893_2#48_00608	11893_2#49_00867	11893_2#50_01503	11893_2#51_03310	11893_2#52_02866	11893_2#53_03049	11893_2#55_02383	11893_2#56_02417
ilvN		Acetolactate synthase isozyme 1 small subunit	271	271	1	26	7804				290	290	290	11439_1#1_02433	11439_1#2_01803	11439_1#3_02848	11439_1#4_02125	11439_1#5_02115	11439_1#6_01636	11439_1#7_02180	11439_1#8_01882	11439_1#90_01811	11439_1#91_01638	11439_1#92_02034	11439_1#93_00807	11439_1#94_02189	11439_1#95_02433	11439_1#96_03452	11893_2#33_01050	11893_2#34_01747	11893_2#35_01519	11893_2#36_01180	11893_2#37_02286	11893_2#38_00347	11893_2#39_00401	11893_2#40_01366	11893_2#41_00344	11893_2#42_02818	11893_2#45_02364	11893_2#46_01841	11893_2#47_02177	11893_2#48_02364	11893_2#49_02085	11893_2#50_01817	11893_2#51_03105	11893_2#52_03226	11893_2#53_03202	11893_2#55_03483	11893_2#56_03741
fadR		Fatty acid metabolism regulator protein	271	271	1	26	4731				719	719	719	11439_1#1_00736	11439_1#2_01091	11439_1#3_01246	11439_1#4_01369	11439_1#5_00737	11439_1#6_00774	11439_1#7_00573	11439_1#8_02154	11439_1#90_01096	11439_1#91_00500	11439_1#92_00572	11439_1#93_01945	11439_1#94_00574	11439_1#95_00736	11439_1#96_03382	11893_2#33_03373	11893_2#34_03334	11893_2#35_03347	11893_2#36_03392	11893_2#37_01928	11893_2#38_03233	11893_2#39_03331	11893_2#40_03239	11893_2#41_03248	11893_2#42_00575	11893_2#45_03540	11893_2#46_03271	11893_2#47_00444	11893_2#48_01315	11893_2#49_03396	11893_2#50_03661	11893_2#51_02914	11893_2#52_02680	11893_2#53_02838	11893_2#55_03181	11893_2#56_03444
phoB		Phosphate regulon transcriptional regulatory protein phoB	271	271	1	26	3970				689	689	689	11439_1#1_01670	11439_1#2_00666	11439_1#3_01670	11439_1#4_00958	11439_1#5_01381	11439_1#6_00071	11439_1#7_01000	11439_1#8_00071	11439_1#90_00958	11439_1#91_00362	11439_1#92_01591	11439_1#93_00364	11439_1#94_00711	11439_1#95_01379	11439_1#96_01976	11893_2#33_00730	11893_2#34_00709	11893_2#35_00303	11893_2#36_00303	11893_2#37_00345	11893_2#38_02524	11893_2#39_01339	11893_2#40_00711	11893_2#41_02195	11893_2#42_00991	11893_2#45_01407	11893_2#46_00863	11893_2#47_02942	11893_2#48_02751	11893_2#49_02987	11893_2#50_03089	11893_2#51_01550	11893_2#52_01394	11893_2#53_01942	11893_2#55_01942	11893_2#56_01180
ratB		hypothetical protein	271	271	1	26	9892				290	290	290	11439_1#1_00649	11439_1#2_04009	11439_1#3_00649	11439_1#4_04020	11439_1#5_00024	11439_1#6_04230	11439_1#7_03957	11439_1#8_04005	11439_1#90_04151	11439_1#91_04036	11439_1#92_04009	11439_1#93_03984	11439_1#94_04066	11439_1#95_00649	11439_1#96_00058	11893_2#33_02995	11893_2#34_00024	11893_2#35_03141	11893_2#36_03015	11893_2#37_04109	11893_2#38_01911	11893_2#39_02287	11893_2#40_00546	11893_2#41_04056	11893_2#42_03644	11893_2#45_00634	11893_2#46_00074	11893_2#47_01946	11893_2#48_00685	11893_2#49_01521	11893_2#50_01839	11893_2#51_00024	11893_2#52_03642	11893_2#53_00625	11893_2#55_00542	11893_2#56_00024
flgG		Distal rod protein	271	271	1	26	6336				782	782	782	11439_1#1_02509	11439_1#2_02440	11439_1#3_02154	11439_1#4_02444	11439_1#5_02862	11439_1#6_02273	11439_1#7_01727	11439_1#8_01517	11439_1#90_02450	11439_1#91_02275	11439_1#92_02672	11439_1#93_01203	11439_1#94_02265	11439_1#95_02861	11439_1#96_02150	11893_2#33_02939	11893_2#34_02974	11893_2#35_02484	11893_2#36_02759	11893_2#37_03129	11893_2#38_01308	11893_2#39_03027	11893_2#40_02363	11893_2#41_00742	11893_2#42_03759	11893_2#45_03047	11893_2#46_03704	11893_2#47_00744	11893_2#48_00335	11893_2#49_01130	11893_2#50_01293	11893_2#51_03965	11893_2#52_03271	11893_2#53_03472	11893_2#55_02116	11893_2#56_02154
yacG		DNA gyrase inhibitor YacG	271	271	1	26	10857				191	191	191	11439_1#1_03544	11439_1#2_03231	11439_1#3_03512	11439_1#4_03242	11439_1#5_02572	11439_1#6_03323	11439_1#7_02567	11439_1#8_02901	11439_1#90_03116	11439_1#91_03326	11439_1#92_03464	11439_1#93_02918	11439_1#94_02965	11439_1#95_02682	11439_1#96_02908	11893_2#33_00120	11893_2#34_03126	11893_2#35_02827	11893_2#36_02872	11893_2#37_02690	11893_2#38_02802	11893_2#39_02677	11893_2#40_02937	11893_2#41_02472	11893_2#42_01649	11893_2#45_01069	11893_2#46_02913	11893_2#47_02496	11893_2#48_02705	11893_2#49_02404	11893_2#50_02661	11893_2#51_02637	11893_2#52_02403	11893_2#53_02710	11893_2#55_03052	11893_2#56_03127
yjfL		hypothetical protein	271	271	1	26	8955				398	398	398	11439_1#1_03290	11439_1#2_02977	11439_1#3_03258	11439_1#4_02988	11439_1#5_03710	11439_1#6_02789	11439_1#7_03249	11439_1#8_02645	11439_1#90_03265	11439_1#91_02792	11439_1#92_03276	11439_1#93_02624	11439_1#94_02672	11439_1#95_03642	11439_1#96_00880	11893_2#33_00475	11893_2#34_01282	11893_2#35_00557	11893_2#36_00715	11893_2#37_01137	11893_2#38_01507	11893_2#39_00271	11893_2#40_02799	11893_2#41_02666	11893_2#42_04026	11893_2#45_00718	11893_2#46_02475	11893_2#47_01560	11893_2#48_01889	11893_2#49_00700	11893_2#50_00155	11893_2#51_01944	11893_2#52_00791	11893_2#53_00759	11893_2#55_00846	11893_2#56_01512
rpmG		50S ribosomal protein L33	271	271	1	26	7720				167	167	167	11439_1#1_02363	11439_1#2_01873	11439_1#3_02918	11439_1#4_02055	11439_1#5_02185	11439_1#6_01706	11439_1#7_02250	11439_1#8_01811	11439_1#90_01882	11439_1#91_01708	11439_1#92_02104	11439_1#93_00878	11439_1#94_02119	11439_1#95_02363	11439_1#96_03522	11893_2#33_01120	11893_2#34_01817	11893_2#35_01449	11893_2#36_01250	11893_2#37_02219	11893_2#38_00277	11893_2#39_00471	11893_2#40_01436	11893_2#41_00274	11893_2#42_02748	11893_2#45_02294	11893_2#46_01771	11893_2#47_02109	11893_2#48_02297	11893_2#49_02018	11893_2#50_01750	11893_2#51_03035	11893_2#52_03156	11893_2#53_03272	11893_2#55_03413	11893_2#56_02777
minE		Cell division topological specificity factor	271	271	1	26	4742				266	266	266	11439_1#1_00725	11439_1#2_01080	11439_1#3_01257	11439_1#4_01380	11439_1#5_00726	11439_1#6_00785	11439_1#7_00584	11439_1#8_02165	11439_1#90_01085	11439_1#91_00489	11439_1#92_00583	11439_1#93_01934	11439_1#94_00585	11439_1#95_00725	11439_1#96_03371	11893_2#33_03384	11893_2#34_03345	11893_2#35_03358	11893_2#36_03403	11893_2#37_01939	11893_2#38_03244	11893_2#39_03342	11893_2#40_03250	11893_2#41_03237	11893_2#42_00586	11893_2#45_03529	11893_2#46_03282	11893_2#47_00433	11893_2#48_01326	11893_2#49_03407	11893_2#50_03672	11893_2#51_02903	11893_2#52_02669	11893_2#53_02849	11893_2#55_03192	11893_2#56_03433
ytfE		Regulator of cell morphogenesis and NO signaling	271	271	1	26	8983				662	662	662	11439_1#1_03266	11439_1#2_02953	11439_1#3_03234	11439_1#4_02964	11439_1#5_03734	11439_1#6_02765	11439_1#7_03273	11439_1#8_02621	11439_1#90_03241	11439_1#91_02768	11439_1#92_03300	11439_1#93_02600	11439_1#94_02648	11439_1#95_03618	11439_1#96_00854	11893_2#33_00449	11893_2#34_01256	11893_2#35_00583	11893_2#36_00689	11893_2#37_01113	11893_2#38_01481	11893_2#39_00245	11893_2#40_02773	11893_2#41_02692	11893_2#42_04002	11893_2#45_00744	11893_2#46_02449	11893_2#47_01534	11893_2#48_01915	11893_2#49_00674	11893_2#50_00181	11893_2#51_01918	11893_2#52_00765	11893_2#53_00785	11893_2#55_00820	11893_2#56_01538
rraB		Regulator of ribonuclease activity B	271	271	1	26	9095				416	416	416	11439_1#1_03216	11439_1#2_02903	11439_1#3_03184	11439_1#4_02914	11439_1#5_03784	11439_1#6_02715	11439_1#7_03323	11439_1#8_02571	11439_1#90_03191	11439_1#91_02718	11439_1#92_03350	11439_1#93_02550	11439_1#94_02598	11439_1#95_03568	11439_1#96_00785	11893_2#33_00381	11893_2#34_01188	11893_2#35_00651	11893_2#36_00621	11893_2#37_01063	11893_2#38_01411	11893_2#39_00176	11893_2#40_02705	11893_2#41_02783	11893_2#42_03954	11893_2#45_00813	11893_2#46_02380	11893_2#47_01484	11893_2#48_01965	11893_2#49_00624	11893_2#50_00231	11893_2#51_01849	11893_2#52_00696	11893_2#53_00854	11893_2#55_00751	11893_2#56_01607
cheW		Chemotaxis protein CheW	271	271	1	26	8200				503	503	503	11439_1#1_02881	11439_1#2_02570	11439_1#3_02759	11439_1#4_02580	11439_1#5_03465	11439_1#6_01143	11439_1#7_02091	11439_1#8_00740	11439_1#90_02580	11439_1#91_01144	11439_1#92_02802	11439_1#93_01810	11439_1#94_01193	11439_1#95_03465	11439_1#96_03257	11893_2#33_03685	11893_2#34_03624	11893_2#35_03638	11893_2#36_03704	11893_2#37_03845	11893_2#38_03698	11893_2#39_03697	11893_2#40_03645	11893_2#41_03776	11893_2#42_02208	11893_2#45_03414	11893_2#46_03396	11893_2#47_00329	11893_2#48_01429	11893_2#49_01853	11893_2#50_01178	11893_2#51_02789	11893_2#52_02555	11893_2#53_02962	11893_2#55_03305	11893_2#56_03872
glnA		Glutamine synthetase	271	271	1	26	7245				1409	1409	1409	11439_1#1_03829	11439_1#2_03854	11439_1#3_03903	11439_1#4_03865	11439_1#5_03936	11439_1#6_03908	11439_1#7_03767	11439_1#8_03775	11439_1#90_03626	11439_1#91_03805	11439_1#92_03855	11439_1#93_03754	11439_1#94_03908	11439_1#95_03934	11439_1#96_03610	11893_2#33_03205	11893_2#34_03166	11893_2#35_03179	11893_2#36_03331	11893_2#37_03203	11893_2#38_03170	11893_2#39_03161	11893_2#40_03178	11893_2#41_03057	11893_2#42_03325	11893_2#45_03753	11893_2#46_03857	11893_2#47_03208	11893_2#48_03181	11893_2#49_03004	11893_2#50_03212	11893_2#51_03133	11893_2#52_03519	11893_2#53_03518	11893_2#55_03511	11893_2#56_03360
pdhR_5		Pyruvate dehydrogenase complex repressor	271	271	1	26	10870				764	764	764	11439_1#1_03557	11439_1#2_03244	11439_1#3_03525	11439_1#4_03255	11439_1#5_02559	11439_1#6_03310	11439_1#7_02580	11439_1#8_02914	11439_1#90_03129	11439_1#91_03313	11439_1#92_03477	11439_1#93_02905	11439_1#94_02952	11439_1#95_02695	11439_1#96_02921	11893_2#33_00107	11893_2#34_03113	11893_2#35_02840	11893_2#36_02885	11893_2#37_02703	11893_2#38_02789	11893_2#39_02690	11893_2#40_02950	11893_2#41_02459	11893_2#42_01662	11893_2#45_01082	11893_2#46_02926	11893_2#47_02509	11893_2#48_02692	11893_2#49_02417	11893_2#50_02674	11893_2#51_02650	11893_2#52_02416	11893_2#53_02697	11893_2#55_03039	11893_2#56_03140
cysQ		3'(2'),5'-bisphosphate nucleotidase CysQ	271	271	1	26	8988				740	740	740	11439_1#1_03261	11439_1#2_02948	11439_1#3_03229	11439_1#4_02959	11439_1#5_03739	11439_1#6_02760	11439_1#7_03278	11439_1#8_02616	11439_1#90_03236	11439_1#91_02763	11439_1#92_03305	11439_1#93_02595	11439_1#94_02643	11439_1#95_03613	11439_1#96_00849	11893_2#33_00444	11893_2#34_01251	11893_2#35_00588	11893_2#36_00684	11893_2#37_01108	11893_2#38_01476	11893_2#39_00240	11893_2#40_02768	11893_2#41_02697	11893_2#42_03997	11893_2#45_00749	11893_2#46_02444	11893_2#47_01529	11893_2#48_01920	11893_2#49_00669	11893_2#50_00186	11893_2#51_01913	11893_2#52_00760	11893_2#53_00790	11893_2#55_00815	11893_2#56_01543
rpsF		30S ribosomal protein S6	271	271	1	26	8973				395	395	395	11439_1#1_03274	11439_1#2_02961	11439_1#3_03242	11439_1#4_02972	11439_1#5_03726	11439_1#6_02773	11439_1#7_03265	11439_1#8_02629	11439_1#90_03249	11439_1#91_02776	11439_1#92_03292	11439_1#93_02608	11439_1#94_02656	11439_1#95_03626	11439_1#96_00864	11893_2#33_00459	11893_2#34_01266	11893_2#35_00573	11893_2#36_00699	11893_2#37_01121	11893_2#38_01491	11893_2#39_00255	11893_2#40_02783	11893_2#41_02682	11893_2#42_04010	11893_2#45_00734	11893_2#46_02459	11893_2#47_01544	11893_2#48_01905	11893_2#49_00684	11893_2#50_00171	11893_2#51_01928	11893_2#52_00775	11893_2#53_00775	11893_2#55_00830	11893_2#56_01528
rpsN		30S ribosomal protein S14	271	271	1	26	7412				305	305	305	11439_1#1_04411	11439_1#2_04393	11439_1#3_04400	11439_1#4_04370	11439_1#5_04470	11439_1#6_04358	11439_1#7_04490	11439_1#8_04491	11439_1#90_04686	11439_1#91_04386	11439_1#92_04379	11439_1#93_04522	11439_1#94_04481	11439_1#95_04395	11439_1#96_04390	11893_2#33_04331	11893_2#34_04305	11893_2#35_04297	11893_2#36_04308	11893_2#37_04244	11893_2#38_04322	11893_2#39_04252	11893_2#40_04293	11893_2#41_04366	11893_2#42_04257	11893_2#45_04553	11893_2#46_04647	11893_2#47_04198	11893_2#48_04283	11893_2#49_04277	11893_2#50_04336	11893_2#51_04470	11893_2#52_04447	11893_2#53_04568	11893_2#55_04315	11893_2#56_04428
yfcE		Phosphodiesterase yfcE	271	271	1	26	242				551	551	551	11439_1#1_01834	11439_1#2_01692	11439_1#3_01834	11439_1#4_01526	11439_1#5_01835	11439_1#6_01357	11439_1#7_01164	11439_1#8_01122	11439_1#90_01531	11439_1#91_01359	11439_1#92_01923	11439_1#93_00696	11439_1#94_01758	11439_1#95_01834	11439_1#96_01661	11893_2#33_01650	11893_2#34_01652	11893_2#35_00920	11893_2#36_01085	11893_2#37_01521	11893_2#38_01876	11893_2#39_02018	11893_2#40_01271	11893_2#41_01314	11893_2#42_01323	11893_2#45_02635	11893_2#46_02112	11893_2#47_03449	11893_2#48_03467	11893_2#49_03317	11893_2#50_02278	11893_2#51_01152	11893_2#52_00995	11893_2#53_01543	11893_2#55_01627	11893_2#56_02037
group_10091		hypothetical protein	271	271	1	26	7448				218	218	218	11439_1#1_02113	11439_1#2_02122	11439_1#3_04337	11439_1#4_01805	11439_1#5_02434	11439_1#6_01955	11439_1#7_04444	11439_1#8_04432	11439_1#90_02131	11439_1#91_01957	11439_1#92_02353	11439_1#93_01127	11439_1#94_01869	11439_1#95_02113	11439_1#96_03205	11893_2#33_01375	11893_2#34_02071	11893_2#35_01195	11893_2#36_01504	11893_2#37_04179	11893_2#38_00018	11893_2#39_00729	11893_2#40_01690	11893_2#41_00018	11893_2#42_04225	11893_2#45_02040	11893_2#46_01516	11893_2#47_03580	11893_2#48_03660	11893_2#49_03135	11893_2#50_03372	11893_2#51_02538	11893_2#52_02144	11893_2#53_02575	11893_2#55_02917	11893_2#56_03030
rpmE		50S ribosomal protein L31	271	271	1	26	7344				212	212	212	11439_1#1_03920	11439_1#2_03763	11439_1#3_03812	11439_1#4_03774	11439_1#5_03845	11439_1#6_03817	11439_1#7_03676	11439_1#8_03866	11439_1#90_03717	11439_1#91_03896	11439_1#92_03764	11439_1#93_03845	11439_1#94_03817	11439_1#95_03843	11439_1#96_03698	11893_2#33_03292	11893_2#34_03253	11893_2#35_03266	11893_2#36_03244	11893_2#37_03333	11893_2#38_03083	11893_2#39_03248	11893_2#40_03091	11893_2#41_03144	11893_2#42_03416	11893_2#45_03840	11893_2#46_03770	11893_2#47_03122	11893_2#48_03267	11893_2#49_03090	11893_2#50_03126	11893_2#51_03221	11893_2#52_03431	11893_2#53_03606	11893_2#55_03599	11893_2#56_03273
tolQ		hypothetical protein	271	271	1	26	4309				692	692	692	11439_1#1_01331	11439_1#2_01006	11439_1#3_01331	11439_1#4_00617	11439_1#5_01720	11439_1#6_00411	11439_1#7_00659	11439_1#8_00412	11439_1#90_00617	11439_1#91_00023	11439_1#92_01252	11439_1#93_00023	11439_1#94_01050	11439_1#95_01719	11439_1#96_04193	11893_2#33_04083	11893_2#34_04100	11893_2#35_04044	11893_2#36_04088	11893_2#37_00021	11893_2#38_04151	11893_2#39_04060	11893_2#40_04083	11893_2#41_04231	11893_2#42_00652	11893_2#45_04419	11893_2#46_04399	11893_2#47_03337	11893_2#48_03416	11893_2#49_03693	11893_2#50_03341	11893_2#51_04121	11893_2#52_04183	11893_2#53_04433	11893_2#55_04165	11893_2#56_04183
yohJ		hypothetical protein	271	271	1	26	7902				398	398	398	11439_1#1_03132	11439_1#2_02820	11439_1#3_02508	11439_1#4_02830	11439_1#5_03215	11439_1#6_00893	11439_1#7_01839	11439_1#8_00488	11439_1#90_02832	11439_1#91_00893	11439_1#92_03053	11439_1#93_01558	11439_1#94_01444	11439_1#95_03214	11439_1#96_02533	11893_2#33_02438	11893_2#34_02475	11893_2#35_02386	11893_2#36_02259	11893_2#37_02366	11893_2#38_00806	11893_2#39_01694	11893_2#40_02094	11893_2#41_01245	11893_2#42_02459	11893_2#45_03143	11893_2#46_02597	11893_2#47_00065	11893_2#48_01709	11893_2#49_01589	11893_2#50_00914	11893_2#51_02121	11893_2#52_01670	11893_2#53_02387	11893_2#55_02500	11893_2#56_02534
rpmE2		50S ribosomal protein L31 type B	271	271	1	26	4047				260	260	260	11439_1#1_01600	11439_1#2_00736	11439_1#3_01600	11439_1#4_00888	11439_1#5_01451	11439_1#6_00141	11439_1#7_00930	11439_1#8_00142	11439_1#90_00888	11439_1#91_00292	11439_1#92_01521	11439_1#93_00293	11439_1#94_00781	11439_1#95_01449	11439_1#96_01905	11893_2#33_00801	11893_2#34_00780	11893_2#35_00232	11893_2#36_00232	11893_2#37_00274	11893_2#38_02595	11893_2#39_01268	11893_2#40_00782	11893_2#41_02266	11893_2#42_00921	11893_2#45_01336	11893_2#46_00934	11893_2#47_02263	11893_2#48_02533	11893_2#49_02253	11893_2#50_02521	11893_2#51_01621	11893_2#52_01465	11893_2#53_02013	11893_2#55_01871	11893_2#56_01251
group_10096		Uncharacterized protein conserved in bacteria (DUF2065)	271	271	1	26	8946				197	197	197	11439_1#1_03299	11439_1#2_02986	11439_1#3_03267	11439_1#4_02997	11439_1#5_03701	11439_1#6_02798	11439_1#7_03240	11439_1#8_02654	11439_1#90_03274	11439_1#91_02801	11439_1#92_03267	11439_1#93_02633	11439_1#94_02681	11439_1#95_03651	11439_1#96_00889	11893_2#33_00484	11893_2#34_01291	11893_2#35_00548	11893_2#36_00724	11893_2#37_01146	11893_2#38_01516	11893_2#39_00280	11893_2#40_02808	11893_2#41_02657	11893_2#42_04035	11893_2#45_00709	11893_2#46_02484	11893_2#47_01569	11893_2#48_01880	11893_2#49_00709	11893_2#50_00146	11893_2#51_01953	11893_2#52_00800	11893_2#53_00750	11893_2#55_00855	11893_2#56_01503
ftsZ		Cell division protein FtsZ	271	271	1	26	10852				1151	1151	1151	11439_1#1_03539	11439_1#2_03226	11439_1#3_03507	11439_1#4_03237	11439_1#5_02577	11439_1#6_03328	11439_1#7_02562	11439_1#8_02896	11439_1#90_03111	11439_1#91_03331	11439_1#92_03459	11439_1#93_02923	11439_1#94_02970	11439_1#95_02677	11439_1#96_02903	11893_2#33_00127	11893_2#34_03133	11893_2#35_02820	11893_2#36_02865	11893_2#37_02685	11893_2#38_02809	11893_2#39_02670	11893_2#40_02930	11893_2#41_02479	11893_2#42_01644	11893_2#45_01064	11893_2#46_02908	11893_2#47_02489	11893_2#48_02712	11893_2#49_02397	11893_2#50_02654	11893_2#51_02632	11893_2#52_02398	11893_2#53_02715	11893_2#55_03057	11893_2#56_03122
nuoE		NADH-quinone oxidoreductase subunit E	271	271	1	26	221				500	500	500	11439_1#1_01813	11439_1#2_01713	11439_1#3_01813	11439_1#4_01505	11439_1#5_01814	11439_1#6_01336	11439_1#7_01143	11439_1#8_01143	11439_1#90_01510	11439_1#91_01338	11439_1#92_01944	11439_1#93_00717	11439_1#94_01779	11439_1#95_01813	11439_1#96_01682	11893_2#33_01671	11893_2#34_01673	11893_2#35_00899	11893_2#36_01106	11893_2#37_01542	11893_2#38_03408	11893_2#39_03471	11893_2#40_01292	11893_2#41_03403	11893_2#42_01344	11893_2#45_02656	11893_2#46_02133	11893_2#47_03428	11893_2#48_03488	11893_2#49_03296	11893_2#50_02299	11893_2#51_01131	11893_2#52_00974	11893_2#53_01522	11893_2#55_01648	11893_2#56_02058
secB		Protein-export protein SecB	271	271	1	26	7694				467	467	467	11439_1#1_02337	11439_1#2_01899	11439_1#3_02944	11439_1#4_02029	11439_1#5_02211	11439_1#6_01732	11439_1#7_02276	11439_1#8_01785	11439_1#90_01908	11439_1#91_01734	11439_1#92_02130	11439_1#93_00904	11439_1#94_02093	11439_1#95_02337	11439_1#96_03548	11893_2#33_01147	11893_2#34_01844	11893_2#35_01422	11893_2#36_01277	11893_2#37_02193	11893_2#38_00251	11893_2#39_00497	11893_2#40_01463	11893_2#41_00248	11893_2#42_02722	11893_2#45_02268	11893_2#46_01745	11893_2#47_02083	11893_2#48_02271	11893_2#49_01992	11893_2#50_01724	11893_2#51_03009	11893_2#52_03130	11893_2#53_03298	11893_2#55_03387	11893_2#56_02803
group_10100		hypothetical protein	271	271	1	26	9239				314	314	314	11439_1#1_03758	11439_1#2_03677	11439_1#3_03726	11439_1#4_03688	11439_1#5_02710	11439_1#6_03694	11439_1#7_03411	11439_1#8_03563	11439_1#90_02978	11439_1#91_03734	11439_1#92_03678	11439_1#93_03505	11439_1#94_03589	11439_1#95_02544	11439_1#96_00655	11893_2#33_00259	11893_2#34_01066	11893_2#35_00773	11893_2#36_00499	11893_2#37_00941	11893_2#38_02938	11893_2#39_00055	11893_2#40_03347	11893_2#41_02931	11893_2#42_01510	11893_2#45_00933	11893_2#46_02259	11893_2#47_01368	11893_2#48_02081	11893_2#49_00495	11893_2#50_00360	11893_2#51_03400	11893_2#52_00566	11893_2#53_00983	11893_2#55_00620	11893_2#56_01727
lolD_2		Lipoprotein-releasing system ATP-binding protein LolD	271	271	1	26	6375				701	701	701	11439_1#1_02472	11439_1#2_02477	11439_1#3_02117	11439_1#4_02481	11439_1#5_02825	11439_1#6_02310	11439_1#7_01764	11439_1#8_01554	11439_1#90_02487	11439_1#91_02312	11439_1#92_02709	11439_1#93_01166	11439_1#94_02228	11439_1#95_02824	11439_1#96_04365	11893_2#33_04246	11893_2#34_04240	11893_2#35_04223	11893_2#36_04223	11893_2#37_03168	11893_2#38_04261	11893_2#39_04171	11893_2#40_04218	11893_2#41_04328	11893_2#42_03722	11893_2#45_04528	11893_2#46_04622	11893_2#47_00783	11893_2#48_00296	11893_2#49_01169	11893_2#50_01254	11893_2#51_04363	11893_2#52_04338	11893_2#53_04530	11893_2#55_04290	11893_2#56_04403
rpsS		30S ribosomal protein S19	271	271	1	26	7421				278	278	278	11439_1#1_04420	11439_1#2_04384	11439_1#3_04391	11439_1#4_04361	11439_1#5_04479	11439_1#6_04349	11439_1#7_04499	11439_1#8_04482	11439_1#90_04695	11439_1#91_04377	11439_1#92_04388	11439_1#93_04513	11439_1#94_04472	11439_1#95_04404	11439_1#96_04381	11893_2#33_04340	11893_2#34_04314	11893_2#35_04288	11893_2#36_04317	11893_2#37_04235	11893_2#38_04331	11893_2#39_04261	11893_2#40_04284	11893_2#41_04357	11893_2#42_04248	11893_2#45_04544	11893_2#46_04638	11893_2#47_04189	11893_2#48_04274	11893_2#49_04286	11893_2#50_04345	11893_2#51_04479	11893_2#52_04456	11893_2#53_04559	11893_2#55_04306	11893_2#56_04419
bhsA_1		Multiple stress resistance protein BhsA precursor	271	271	1	26	5600				260	260	260	11439_1#1_02757	11439_1#2_02192	11439_1#3_02402	11439_1#4_02196	11439_1#5_03110	11439_1#6_02025	11439_1#7_01478	11439_1#8_01268	11439_1#90_02201	11439_1#91_02027	11439_1#92_02423	11439_1#93_01452	11439_1#94_02514	11439_1#95_03109	11439_1#96_02465	11893_2#33_02680	11893_2#34_02715	11893_2#35_02743	11893_2#36_02500	11893_2#37_03421	11893_2#38_01048	11893_2#39_02993	11893_2#40_02622	11893_2#41_01003	11893_2#42_03034	11893_2#45_02731	11893_2#46_03219	11893_2#47_00484	11893_2#48_00658	11893_2#49_00817	11893_2#50_01553	11893_2#51_03260	11893_2#52_02915	11893_2#53_03000	11893_2#55_02432	11893_2#56_02466
group_10104		conserved hypothetical protein EF_0831/AHA_3912	271	271	1	26	9069				302	302	302	11439_1#1_03243	11439_1#2_02930	11439_1#3_03211	11439_1#4_02941	11439_1#5_03757	11439_1#6_02742	11439_1#7_03296	11439_1#8_02598	11439_1#90_03218	11439_1#91_02745	11439_1#92_03323	11439_1#93_02577	11439_1#94_02625	11439_1#95_03595	11439_1#96_00812	11893_2#33_00408	11893_2#34_01215	11893_2#35_00624	11893_2#36_00648	11893_2#37_01090	11893_2#38_01438	11893_2#39_00203	11893_2#40_02732	11893_2#41_02810	11893_2#42_03927	11893_2#45_00786	11893_2#46_02407	11893_2#47_01511	11893_2#48_01938	11893_2#49_00651	11893_2#50_00204	11893_2#51_01876	11893_2#52_00723	11893_2#53_00827	11893_2#55_00778	11893_2#56_01580
rpsQ		30S ribosomal protein S17	271	271	1	26	7416				254	254	254	11439_1#1_04415	11439_1#2_04389	11439_1#3_04396	11439_1#4_04366	11439_1#5_04474	11439_1#6_04354	11439_1#7_04494	11439_1#8_04487	11439_1#90_04690	11439_1#91_04382	11439_1#92_04383	11439_1#93_04518	11439_1#94_04477	11439_1#95_04399	11439_1#96_04386	11893_2#33_04335	11893_2#34_04309	11893_2#35_04293	11893_2#36_04312	11893_2#37_04240	11893_2#38_04326	11893_2#39_04256	11893_2#40_04289	11893_2#41_04362	11893_2#42_04253	11893_2#45_04549	11893_2#46_04643	11893_2#47_04194	11893_2#48_04279	11893_2#49_04281	11893_2#50_04340	11893_2#51_04474	11893_2#52_04451	11893_2#53_04564	11893_2#55_04311	11893_2#56_04424
skp		Outer membrane protein ompH	271	271	1	26	10949				485	485	485	11439_1#1_03641	11439_1#2_03328	11439_1#3_03609	11439_1#4_03339	11439_1#5_02475	11439_1#6_03226	11439_1#7_02664	11439_1#8_02998	11439_1#90_03979	11439_1#91_03229	11439_1#92_03561	11439_1#93_02821	11439_1#94_02868	11439_1#95_02779	11439_1#96_03002	11893_2#33_00024	11893_2#34_03030	11893_2#35_02923	11893_2#36_02968	11893_2#37_02781	11893_2#38_02707	11893_2#39_02772	11893_2#40_03033	11893_2#41_02377	11893_2#42_01746	11893_2#45_01162	11893_2#46_03006	11893_2#47_02584	11893_2#48_02616	11893_2#49_02492	11893_2#50_02749	11893_2#51_02731	11893_2#52_02497	11893_2#53_02616	11893_2#55_02958	11893_2#56_03215
yfbV		hypothetical protein	271	271	1	26	231				455	455	455	11439_1#1_01823	11439_1#2_01703	11439_1#3_01823	11439_1#4_01515	11439_1#5_01824	11439_1#6_01346	11439_1#7_01153	11439_1#8_01133	11439_1#90_01520	11439_1#91_01348	11439_1#92_01934	11439_1#93_00707	11439_1#94_01769	11439_1#95_01823	11439_1#96_01672	11893_2#33_01661	11893_2#34_01663	11893_2#35_00909	11893_2#36_01096	11893_2#37_01532	11893_2#38_01887	11893_2#39_02029	11893_2#40_01282	11893_2#41_01303	11893_2#42_01334	11893_2#45_02646	11893_2#46_02123	11893_2#47_03438	11893_2#48_03478	11893_2#49_03306	11893_2#50_02289	11893_2#51_01141	11893_2#52_00984	11893_2#53_01532	11893_2#55_01638	11893_2#56_02048
gntR_4		Gluconate utilization system GNT-I transcriptional repressor	271	271	1	26	240				1019	1019	1019	11439_1#1_01832	11439_1#2_01694	11439_1#3_01832	11439_1#4_01524	11439_1#5_01833	11439_1#6_01355	11439_1#7_01162	11439_1#8_01124	11439_1#90_01529	11439_1#91_01357	11439_1#92_01925	11439_1#93_00698	11439_1#94_01760	11439_1#95_01832	11439_1#96_01663	11893_2#33_01652	11893_2#34_01654	11893_2#35_00918	11893_2#36_01087	11893_2#37_01523	11893_2#38_01878	11893_2#39_02020	11893_2#40_01273	11893_2#41_01312	11893_2#42_01325	11893_2#45_02637	11893_2#46_02114	11893_2#47_03447	11893_2#48_03469	11893_2#49_03315	11893_2#50_02280	11893_2#51_01150	11893_2#52_00993	11893_2#53_01541	11893_2#55_01629	11893_2#56_02039
pfkA		6-phosphofructokinase isozyme 1	271	271	1	26	7311				962	962	962	11439_1#1_03887	11439_1#2_03796	11439_1#3_03845	11439_1#4_03807	11439_1#5_03878	11439_1#6_03850	11439_1#7_03709	11439_1#8_03833	11439_1#90_03684	11439_1#91_03863	11439_1#92_03797	11439_1#93_03812	11439_1#94_03850	11439_1#95_03876	11439_1#96_03665	11893_2#33_03259	11893_2#34_03220	11893_2#35_03233	11893_2#36_03277	11893_2#37_03300	11893_2#38_03116	11893_2#39_03215	11893_2#40_03124	11893_2#41_03111	11893_2#42_03383	11893_2#45_03807	11893_2#46_03803	11893_2#47_03155	11893_2#48_03234	11893_2#49_03057	11893_2#50_03159	11893_2#51_03188	11893_2#52_03464	11893_2#53_03573	11893_2#55_03566	11893_2#56_03306
yehU		Probable sensor-like histidine kinase YehU	271	272	1.01	26	7923				332	1715	1689	11439_1#1_03111	11439_1#2_02799	11439_1#3_02529	11439_1#4_02809	11439_1#5_03236	11439_1#6_00914	11439_1#7_01860	11439_1#8_00509	11439_1#90_02811	11439_1#91_00914	11439_1#92_03032	11439_1#93_01579	11439_1#94_01423	11439_1#95_03235	11439_1#96_02554	11893_2#33_02459	11893_2#34_02496	11893_2#35_02365	11893_2#36_02280	11893_2#37_02387	11893_2#38_00827	11893_2#39_01673	11893_2#40_02115	11893_2#41_01224	11893_2#42_02438	11893_2#45_03164	11893_2#46_02618	11893_2#47_00086	11893_2#48_01688	11893_2#49_01610	11893_2#50_00935	11893_2#51_02142	11893_2#52_01691	11893_2#53_02366	11893_2#55_02521	11893_2#56_02555
levE		Fructose-specific phosphotransferase enzyme IIB component	271	271	1	26	7780				485	485	485	11439_1#1_02408	11439_1#2_01828	11439_1#3_02873	11439_1#4_02100	11439_1#5_02140	11439_1#6_01661	11439_1#7_02205	11439_1#8_01857	11439_1#90_01836	11439_1#91_01663	11439_1#92_02059	11439_1#93_00832	11439_1#94_02164	11439_1#95_02408	11439_1#96_03476	11893_2#33_01074	11893_2#34_01771	11893_2#35_01495	11893_2#36_01204	11893_2#37_02262	11893_2#38_00323	11893_2#39_00425	11893_2#40_01390	11893_2#41_00320	11893_2#42_02793	11893_2#45_02340	11893_2#46_01817	11893_2#47_02152	11893_2#48_02340	11893_2#49_02061	11893_2#50_01793	11893_2#51_03081	11893_2#52_03202	11893_2#53_03226	11893_2#55_03459	11893_2#56_03717
hypC_2		Hydrogenase isoenzymes formation protein hypC	271	271	1	26	10064				272	272	272	11439_1#1_00500	11439_1#2_00501	11439_1#3_00500	11439_1#4_00500	11439_1#5_00173	11439_1#6_02589	11439_1#7_02821	11439_1#8_03155	11439_1#90_00095	11439_1#91_02428	11439_1#92_01134	11439_1#93_03134	11439_1#94_03138	11439_1#95_00500	11439_1#96_00163	11893_2#33_03103	11893_2#34_00131	11893_2#35_03034	11893_2#36_03122	11893_2#37_00493	11893_2#38_02009	11893_2#39_02184	11893_2#40_00439	11893_2#41_02013	11893_2#42_01860	11893_2#45_00478	11893_2#46_00229	11893_2#47_01836	11893_2#48_00825	11893_2#49_01409	11893_2#50_01949	11893_2#51_00169	11893_2#52_00034	11893_2#53_00480	11893_2#55_00437	11893_2#56_00129
yeeX		hypothetical protein	271	271	1	26	8033				335	335	335	11439_1#1_03007	11439_1#2_02695	11439_1#3_02634	11439_1#4_02705	11439_1#5_03340	11439_1#6_01018	11439_1#7_01965	11439_1#8_00614	11439_1#90_02706	11439_1#91_01018	11439_1#92_02928	11439_1#93_01684	11439_1#94_01319	11439_1#95_03339	11439_1#96_02655	11893_2#33_02561	11893_2#34_02597	11893_2#35_02264	11893_2#36_02381	11893_2#37_02487	11893_2#38_00929	11893_2#39_01571	11893_2#40_02216	11893_2#41_01122	11893_2#42_02334	11893_2#45_03265	11893_2#46_02719	11893_2#47_00189	11893_2#48_01587	11893_2#49_01713	11893_2#50_01038	11893_2#51_02243	11893_2#52_01792	11893_2#53_02265	11893_2#55_02622	11893_2#56_02656
tatA		Sec-independent protein translocase protein TatA	271	271	1	26	7218				254	254	254	11439_1#1_03963	11439_1#2_03882	11439_1#3_03931	11439_1#4_03953	11439_1#5_04024	11439_1#6_03936	11439_1#7_03854	11439_1#8_03968	11439_1#90_03882	11439_1#91_03939	11439_1#92_03943	11439_1#93_03947	11439_1#94_03937	11439_1#95_04022	11439_1#96_03909	11893_2#33_03615	11893_2#34_03514	11893_2#35_03590	11893_2#36_03634	11893_2#37_03774	11893_2#38_03556	11893_2#39_03494	11893_2#40_03513	11893_2#41_03488	11893_2#42_03607	11893_2#45_04049	11893_2#46_04046	11893_2#47_03604	11893_2#48_03839	11893_2#49_03537	11893_2#50_03801	11893_2#51_03629	11893_2#52_03841	11893_2#53_03911	11893_2#55_03810	11893_2#56_03602
rplK		50S ribosomal protein L11	271	271	1	26	6917				428	428	428	11439_1#1_04327	11439_1#2_04320	11439_1#3_04267	11439_1#4_04322	11439_1#5_04411	11439_1#6_04282	11439_1#7_04374	11439_1#8_04359	11439_1#90_04575	11439_1#91_04284	11439_1#92_04320	11439_1#93_04384	11439_1#94_04433	11439_1#95_04336	11439_1#96_04318	11893_2#33_04276	11893_2#34_04250	11893_2#35_04253	11893_2#36_04253	11893_2#37_04135	11893_2#38_04214	11893_2#39_04138	11893_2#40_04272	11893_2#41_04294	11893_2#42_04205	11893_2#45_04481	11893_2#46_04575	11893_2#47_04177	11893_2#48_04238	11893_2#49_04207	11893_2#50_04304	11893_2#51_04352	11893_2#52_04304	11893_2#53_04496	11893_2#55_04266	11893_2#56_04378
holE		DNA polymerase III subunit theta	271	271	1	26	8247				230	230	230	11439_1#1_02835	11439_1#2_02524	11439_1#3_02805	11439_1#4_02534	11439_1#5_03511	11439_1#6_01189	11439_1#7_02137	11439_1#8_00786	11439_1#90_02534	11439_1#91_01190	11439_1#92_02756	11439_1#93_01856	11439_1#94_01147	11439_1#95_03511	11439_1#96_03303	11893_2#33_03639	11893_2#34_03670	11893_2#35_03684	11893_2#36_03658	11893_2#37_03801	11893_2#38_03652	11893_2#39_03651	11893_2#40_03599	11893_2#41_03822	11893_2#42_02162	11893_2#45_03460	11893_2#46_03350	11893_2#47_00373	11893_2#48_01385	11893_2#49_04150	11893_2#50_01222	11893_2#51_02835	11893_2#52_02601	11893_2#53_02916	11893_2#55_03259	11893_2#56_03918
group_10116		Uncharacterized small protein	271	271	1	26	4171				197	197	197	11439_1#1_01474	11439_1#2_00863	11439_1#3_01474	11439_1#4_00761	11439_1#5_01577	11439_1#6_00268	11439_1#7_00803	11439_1#8_00269	11439_1#90_00761	11439_1#91_00166	11439_1#92_01395	11439_1#93_00166	11439_1#94_00907	11439_1#95_01576	11439_1#96_01782	11893_2#33_00925	11893_2#34_00904	11893_2#35_00108	11893_2#36_00108	11893_2#37_00152	11893_2#38_03889	11893_2#39_01145	11893_2#40_00906	11893_2#41_03985	11893_2#42_00795	11893_2#45_01214	11893_2#46_01056	11893_2#47_02385	11893_2#48_02410	11893_2#49_02131	11893_2#50_02398	11893_2#51_03883	11893_2#52_04030	11893_2#53_04197	11893_2#55_01748	11893_2#56_01373
rplO		50S ribosomal protein L15	271	271	1	26	7406				434	434	434	11439_1#1_04405	11439_1#2_04399	11439_1#3_04406	11439_1#4_04376	11439_1#5_04464	11439_1#6_04364	11439_1#7_04484	11439_1#8_04497	11439_1#90_04680	11439_1#91_04392	11439_1#92_04373	11439_1#93_04528	11439_1#94_04487	11439_1#95_04389	11439_1#96_04396	11893_2#33_04325	11893_2#34_04299	11893_2#35_04303	11893_2#36_04302	11893_2#37_04250	11893_2#38_04316	11893_2#39_04246	11893_2#40_04299	11893_2#41_04372	11893_2#42_04263	11893_2#45_04559	11893_2#46_04653	11893_2#47_04204	11893_2#48_04289	11893_2#49_04271	11893_2#50_04330	11893_2#51_04464	11893_2#52_04441	11893_2#53_04574	11893_2#55_04321	11893_2#56_04434
rpmC		50S ribosomal protein L29	271	271	1	26	7417				191	191	191	11439_1#1_04416	11439_1#2_04388	11439_1#3_04395	11439_1#4_04365	11439_1#5_04475	11439_1#6_04353	11439_1#7_04495	11439_1#8_04486	11439_1#90_04691	11439_1#91_04381	11439_1#92_04384	11439_1#93_04517	11439_1#94_04476	11439_1#95_04400	11439_1#96_04385	11893_2#33_04336	11893_2#34_04310	11893_2#35_04292	11893_2#36_04313	11893_2#37_04239	11893_2#38_04327	11893_2#39_04257	11893_2#40_04288	11893_2#41_04361	11893_2#42_04252	11893_2#45_04548	11893_2#46_04642	11893_2#47_04193	11893_2#48_04278	11893_2#49_04282	11893_2#50_04341	11893_2#51_04475	11893_2#52_04452	11893_2#53_04563	11893_2#55_04310	11893_2#56_04423
ftsQ		Cell division protein FtsQ	271	271	1	26	10850				830	830	830	11439_1#1_03537	11439_1#2_03224	11439_1#3_03505	11439_1#4_03235	11439_1#5_02579	11439_1#6_03330	11439_1#7_02560	11439_1#8_02894	11439_1#90_03109	11439_1#91_03333	11439_1#92_03457	11439_1#93_02925	11439_1#94_02972	11439_1#95_02675	11439_1#96_02901	11893_2#33_00129	11893_2#34_03135	11893_2#35_02818	11893_2#36_02863	11893_2#37_02683	11893_2#38_02811	11893_2#39_02668	11893_2#40_02928	11893_2#41_02481	11893_2#42_01642	11893_2#45_01062	11893_2#46_02906	11893_2#47_02487	11893_2#48_02714	11893_2#49_02395	11893_2#50_02652	11893_2#51_02630	11893_2#52_02396	11893_2#53_02717	11893_2#55_03059	11893_2#56_03120
emrE		Methyl viologen resistance protein C	271	271	1	26	5730				338	338	338	11439_1#1_00888	11439_1#2_01243	11439_1#3_01094	11439_1#4_01218	11439_1#5_00889	11439_1#6_00623	11439_1#7_00421	11439_1#8_02002	11439_1#90_01248	11439_1#91_00652	11439_1#92_00420	11439_1#93_02098	11439_1#94_00422	11439_1#95_00888	11439_1#96_03735	11893_2#33_03443	11893_2#34_03499	11893_2#35_03417	11893_2#36_03557	11893_2#37_01772	11893_2#38_03303	11893_2#39_04193	11893_2#40_03403	11893_2#41_03298	11893_2#42_00422	11893_2#45_03876	11893_2#46_03968	11893_2#47_01213	11893_2#48_02908	11893_2#49_00342	11893_2#50_00513	11893_2#51_03552	11893_2#52_03667	11893_2#53_03738	11893_2#55_03636	11893_2#56_03493
nuoH		NADH-quinone oxidoreductase subunit H	271	271	1	26	218				977	977	977	11439_1#1_01810	11439_1#2_01716	11439_1#3_01810	11439_1#4_01502	11439_1#5_01811	11439_1#6_01333	11439_1#7_01140	11439_1#8_01146	11439_1#90_01507	11439_1#91_01335	11439_1#92_01947	11439_1#93_00720	11439_1#94_01782	11439_1#95_01810	11439_1#96_01685	11893_2#33_01674	11893_2#34_01676	11893_2#35_00896	11893_2#36_01109	11893_2#37_01545	11893_2#38_03411	11893_2#39_03468	11893_2#40_01295	11893_2#41_03406	11893_2#42_01347	11893_2#45_02659	11893_2#46_02136	11893_2#47_03425	11893_2#48_03491	11893_2#49_03293	11893_2#50_02302	11893_2#51_01128	11893_2#52_00971	11893_2#53_01519	11893_2#55_01651	11893_2#56_02061
potE		Putrescine transport protein	271	271	1	26	4265				1319	1319	1319	11439_1#1_01375	11439_1#2_00962	11439_1#3_01375	11439_1#4_00661	11439_1#5_01676	11439_1#6_00367	11439_1#7_00704	11439_1#8_00368	11439_1#90_00662	11439_1#91_00067	11439_1#92_01296	11439_1#93_00067	11439_1#94_01006	11439_1#95_01675	11439_1#96_03931	11893_2#33_01024	11893_2#34_01003	11893_2#35_00009	11893_2#36_00009	11893_2#37_00053	11893_2#38_03640	11893_2#39_03639	11893_2#40_01005	11893_2#41_03671	11893_2#42_00696	11893_2#45_04133	11893_2#46_04130	11893_2#47_03292	11893_2#48_03371	11893_2#49_03648	11893_2#50_03296	11893_2#51_03651	11893_2#52_03863	11893_2#53_04031	11893_2#55_03894	11893_2#56_03829
nifU		NifU-like protein	271	271	1	26	491				386	386	386	11439_1#1_02036	11439_1#2_01491	11439_1#3_02036	11439_1#4_01728	11439_1#5_02038	11439_1#6_01559	11439_1#7_01366	11439_1#8_00920	11439_1#90_01734	11439_1#91_01561	11439_1#92_01721	11439_1#93_00494	11439_1#94_01556	11439_1#95_02036	11439_1#96_01463	11893_2#33_01452	11893_2#34_01454	11893_2#35_01118	11893_2#36_00887	11893_2#37_01322	11893_2#38_01679	11893_2#39_01819	11893_2#40_01073	11893_2#41_01513	11893_2#42_01121	11893_2#45_02437	11893_2#46_01914	11893_2#47_03755	11893_2#48_03703	11893_2#49_03838	11893_2#50_03939	11893_2#51_01350	11893_2#52_01193	11893_2#53_01741	11893_2#55_01429	11893_2#56_01841
zwf		Glucose-6-phosphate 1-dehydrogenase	271	271	1	26	8237				1475	1475	1475	11439_1#1_02846	11439_1#2_02535	11439_1#3_02794	11439_1#4_02545	11439_1#5_03500	11439_1#6_01178	11439_1#7_02126	11439_1#8_00775	11439_1#90_02545	11439_1#91_01179	11439_1#92_02767	11439_1#93_01845	11439_1#94_01158	11439_1#95_03500	11439_1#96_03293	11893_2#33_03649	11893_2#34_03660	11893_2#35_03674	11893_2#36_03668	11893_2#37_03811	11893_2#38_03662	11893_2#39_03661	11893_2#40_03609	11893_2#41_03812	11893_2#42_02173	11893_2#45_03450	11893_2#46_03360	11893_2#47_00363	11893_2#48_01395	11893_2#49_04160	11893_2#50_01212	11893_2#51_02825	11893_2#52_02591	11893_2#53_02926	11893_2#55_03269	11893_2#56_03908
metJ		Met regulon regulatory protein metJ	271	271	1	26	7347				317	317	317	11439_1#1_03923	11439_1#2_03760	11439_1#3_03809	11439_1#4_03771	11439_1#5_03842	11439_1#6_03814	11439_1#7_03673	11439_1#8_03869	11439_1#90_03720	11439_1#91_03899	11439_1#92_03761	11439_1#93_03848	11439_1#94_03814	11439_1#95_03840	11439_1#96_03701	11893_2#33_03295	11893_2#34_03256	11893_2#35_03269	11893_2#36_03241	11893_2#37_03336	11893_2#38_03080	11893_2#39_03251	11893_2#40_03088	11893_2#41_03147	11893_2#42_03419	11893_2#45_03843	11893_2#46_03767	11893_2#47_03119	11893_2#48_03270	11893_2#49_03093	11893_2#50_03123	11893_2#51_03224	11893_2#52_03428	11893_2#53_03609	11893_2#55_03602	11893_2#56_03270
ycaR		hypothetical protein	271	271	1	26	6170				182	182	182	11439_1#1_02645	11439_1#2_02304	11439_1#3_02290	11439_1#4_02308	11439_1#5_02998	11439_1#6_02137	11439_1#7_01591	11439_1#8_01381	11439_1#90_02313	11439_1#91_02139	11439_1#92_02535	11439_1#93_01339	11439_1#94_02401	11439_1#95_02997	11439_1#96_02343	11893_2#33_02802	11893_2#34_02837	11893_2#35_02621	11893_2#36_02622	11893_2#37_03677	11893_2#38_01171	11893_2#39_02871	11893_2#40_02500	11893_2#41_00880	11893_2#42_02922	11893_2#45_02853	11893_2#46_03097	11893_2#47_00607	11893_2#48_00535	11893_2#49_00940	11893_2#50_01430	11893_2#51_04175	11893_2#52_02793	11893_2#53_03122	11893_2#55_02309	11893_2#56_02344
group_10127		Uncharacterized conserved protein	271	271	1	26	8723				347	347	347	11439_1#1_03443	11439_1#2_03130	11439_1#3_03411	11439_1#4_03141	11439_1#5_03557	11439_1#6_02942	11439_1#7_03915	11439_1#8_02800	11439_1#90_04079	11439_1#91_02945	11439_1#92_03123	11439_1#93_02779	11439_1#94_02826	11439_1#95_03795	11439_1#96_04043	11893_2#33_03891	11893_2#34_03852	11893_2#35_03866	11893_2#36_03910	11893_2#37_03968	11893_2#38_03817	11893_2#39_03816	11893_2#40_03851	11893_2#41_03910	11893_2#42_03879	11893_2#45_04226	11893_2#46_04243	11893_2#47_03990	11893_2#48_04104	11893_2#49_04019	11893_2#50_00001	11893_2#51_03814	11893_2#52_03974	11893_2#53_04141	11893_2#55_04008	11893_2#56_04027
pgsA		CDP-diacylglycerol--glycerol-3-phosphate 3-phosphatidyltransferase	271	271	1	26	8180				548	548	548	11439_1#1_02904	11439_1#2_02593	11439_1#3_02736	11439_1#4_02603	11439_1#5_03442	11439_1#6_01120	11439_1#7_02068	11439_1#8_00717	11439_1#90_02603	11439_1#91_01121	11439_1#92_02825	11439_1#93_01787	11439_1#94_01216	11439_1#95_03442	11439_1#96_03234	11893_2#33_03708	11893_2#34_03601	11893_2#35_03615	11893_2#36_03727	11893_2#37_03868	11893_2#38_03721	11893_2#39_03720	11893_2#40_03668	11893_2#41_03753	11893_2#42_02231	11893_2#45_03391	11893_2#46_03419	11893_2#47_00306	11893_2#48_01452	11893_2#49_01830	11893_2#50_01155	11893_2#51_02766	11893_2#52_02532	11893_2#53_02985	11893_2#55_03328	11893_2#56_03849
infC		Translation initiation factor IF-3	271	271	1	26	5421				434	434	434	11439_1#1_01208	11439_1#2_03483	11439_1#3_00773	11439_1#4_03463	11439_1#5_01210	11439_1#6_03506	11439_1#7_00101	11439_1#8_02439	11439_1#90_03510	11439_1#91_03509	11439_1#92_00100	11439_1#93_02417	11439_1#94_00101	11439_1#95_01208	11439_1#96_01084	11893_2#33_01744	11893_2#34_02407	11893_2#35_01839	11893_2#36_02192	11893_2#37_02867	11893_2#38_00458	11893_2#39_00841	11893_2#40_02026	11893_2#41_00455	11893_2#42_00101	11893_2#45_01704	11893_2#46_01405	11893_2#47_00908	11893_2#48_00173	11893_2#49_00017	11893_2#50_00832	11893_2#51_00740	11893_2#52_02033	11893_2#53_01357	11893_2#55_01276	11893_2#56_00885
efp		Elongation factor P	271	271	1	26	8918				566	566	566	11439_1#1_03329	11439_1#2_03016	11439_1#3_03297	11439_1#4_03027	11439_1#5_03671	11439_1#6_02828	11439_1#7_03210	11439_1#8_02685	11439_1#90_03305	11439_1#91_02831	11439_1#92_03237	11439_1#93_02664	11439_1#94_02711	11439_1#95_03681	11439_1#96_00919	11893_2#33_00514	11893_2#34_01321	11893_2#35_00518	11893_2#36_00754	11893_2#37_01176	11893_2#38_01546	11893_2#39_00310	11893_2#40_02838	11893_2#41_02627	11893_2#42_03519	11893_2#45_00679	11893_2#46_02514	11893_2#47_01599	11893_2#48_01850	11893_2#49_00739	11893_2#50_00116	11893_2#51_01983	11893_2#52_00830	11893_2#53_00720	11893_2#55_00885	11893_2#56_01473
nusG		Transcription antitermination protein nusG	271	271	1	26	6918				545	545	545	11439_1#1_04326	11439_1#2_04319	11439_1#3_04266	11439_1#4_04323	11439_1#5_04412	11439_1#6_04283	11439_1#7_04373	11439_1#8_04358	11439_1#90_04574	11439_1#91_04283	11439_1#92_04321	11439_1#93_04383	11439_1#94_04434	11439_1#95_04337	11439_1#96_04317	11893_2#33_04275	11893_2#34_04249	11893_2#35_04252	11893_2#36_04252	11893_2#37_04134	11893_2#38_04213	11893_2#39_04137	11893_2#40_04273	11893_2#41_04293	11893_2#42_04206	11893_2#45_04480	11893_2#46_04574	11893_2#47_04178	11893_2#48_04237	11893_2#49_04208	11893_2#50_04305	11893_2#51_04353	11893_2#52_04303	11893_2#53_04495	11893_2#55_04267	11893_2#56_04379
erpA		Iron-sulfur cluster insertion protein erpA	271	271	1	26	10927				344	344	344	11439_1#1_03620	11439_1#2_03307	11439_1#3_03588	11439_1#4_03318	11439_1#5_02496	11439_1#6_03247	11439_1#7_02643	11439_1#8_02977	11439_1#90_04000	11439_1#91_03250	11439_1#92_03540	11439_1#93_02842	11439_1#94_02889	11439_1#95_02758	11439_1#96_02981	11893_2#33_00045	11893_2#34_03051	11893_2#35_02902	11893_2#36_02947	11893_2#37_02760	11893_2#38_02728	11893_2#39_02751	11893_2#40_03012	11893_2#41_02398	11893_2#42_01725	11893_2#45_01141	11893_2#46_02985	11893_2#47_02563	11893_2#48_02638	11893_2#49_02471	11893_2#50_02728	11893_2#51_02710	11893_2#52_02476	11893_2#53_02637	11893_2#55_02979	11893_2#56_03192
rplX		50S ribosomal protein L24	271	271	1	26	7414				314	314	314	11439_1#1_04413	11439_1#2_04391	11439_1#3_04398	11439_1#4_04368	11439_1#5_04472	11439_1#6_04356	11439_1#7_04492	11439_1#8_04489	11439_1#90_04688	11439_1#91_04384	11439_1#92_04381	11439_1#93_04520	11439_1#94_04479	11439_1#95_04397	11439_1#96_04388	11893_2#33_04333	11893_2#34_04307	11893_2#35_04295	11893_2#36_04310	11893_2#37_04242	11893_2#38_04324	11893_2#39_04254	11893_2#40_04291	11893_2#41_04364	11893_2#42_04255	11893_2#45_04551	11893_2#46_04645	11893_2#47_04196	11893_2#48_04281	11893_2#49_04279	11893_2#50_04338	11893_2#51_04472	11893_2#52_04449	11893_2#53_04566	11893_2#55_04313	11893_2#56_04426
atpE		Lipid-binding protein	271	271	1	26	7129				239	239	239	11439_1#1_04364	11439_1#2_04357	11439_1#3_04304	11439_1#4_04343	11439_1#5_04432	11439_1#6_04294	11439_1#7_04411	11439_1#8_04396	11439_1#90_04612	11439_1#91_04330	11439_1#92_04332	11439_1#93_04430	11439_1#94_04445	11439_1#95_04348	11439_1#96_04254	11893_2#33_03825	11893_2#34_03786	11893_2#35_03828	11893_2#36_03844	11893_2#37_03901	11893_2#38_03751	11893_2#39_03778	11893_2#40_03785	11893_2#41_03872	11893_2#42_04323	11893_2#45_04188	11893_2#46_04157	11893_2#47_03727	11893_2#48_03871	11893_2#49_03732	11893_2#50_03833	11893_2#51_04214	11893_2#52_04244	11893_2#53_03718	11893_2#55_03921	11893_2#56_03940
lrp_3		Leucine-responsive regulatory protein	271	271	1	26	5717				494	494	494	11439_1#1_02672	11439_1#2_02277	11439_1#3_02317	11439_1#4_02281	11439_1#5_03025	11439_1#6_02110	11439_1#7_01564	11439_1#8_01354	11439_1#90_02286	11439_1#91_02112	11439_1#92_02508	11439_1#93_01366	11439_1#94_02428	11439_1#95_03024	11439_1#96_02370	11893_2#33_02775	11893_2#34_02810	11893_2#35_02648	11893_2#36_02595	11893_2#37_04323	11893_2#38_01144	11893_2#39_02898	11893_2#40_02527	11893_2#41_00907	11893_2#42_02949	11893_2#45_02826	11893_2#46_03124	11893_2#47_00580	11893_2#48_00562	11893_2#49_00913	11893_2#50_01457	11893_2#51_03356	11893_2#52_02820	11893_2#53_03095	11893_2#55_02336	11893_2#56_02371
cbpM		Chaperone modulatory protein CbpM	271	271	1	26	6268				305	305	305	11439_1#1_02575	11439_1#2_02374	11439_1#3_02220	11439_1#4_02378	11439_1#5_02928	11439_1#6_02207	11439_1#7_01661	11439_1#8_01451	11439_1#90_02383	11439_1#91_02209	11439_1#92_02606	11439_1#93_01269	11439_1#94_02331	11439_1#95_02927	11439_1#96_02218	11893_2#33_02871	11893_2#34_02906	11893_2#35_02552	11893_2#36_02691	11893_2#37_03061	11893_2#38_01241	11893_2#39_03095	11893_2#40_02431	11893_2#41_00810	11893_2#42_02852	11893_2#45_02979	11893_2#46_03636	11893_2#47_00677	11893_2#48_00403	11893_2#49_01062	11893_2#50_01361	11893_2#51_03743	11893_2#52_03339	11893_2#53_03404	11893_2#55_02184	11893_2#56_02222
yihD		hypothetical protein	271	271	1	26	7234				269	269	269	11439_1#1_03817	11439_1#2_03866	11439_1#3_03915	11439_1#4_03877	11439_1#5_03948	11439_1#6_03920	11439_1#7_03779	11439_1#8_03763	11439_1#90_03614	11439_1#91_03793	11439_1#92_03867	11439_1#93_03742	11439_1#94_03920	11439_1#95_03946	11439_1#96_03598	11893_2#33_03193	11893_2#34_03154	11893_2#35_03167	11893_2#36_03343	11893_2#37_03191	11893_2#38_03182	11893_2#39_03149	11893_2#40_03190	11893_2#41_03045	11893_2#42_03313	11893_2#45_03741	11893_2#46_03869	11893_2#47_03220	11893_2#48_03169	11893_2#49_02992	11893_2#50_03224	11893_2#51_03121	11893_2#52_03531	11893_2#53_03506	11893_2#55_03499	11893_2#56_03372
rpoZ		DNA-directed RNA polymerase subunit omega	271	271	1	26	7743				275	275	275	11439_1#1_02377	11439_1#2_01859	11439_1#3_02904	11439_1#4_02069	11439_1#5_02171	11439_1#6_01692	11439_1#7_02236	11439_1#8_01825	11439_1#90_01868	11439_1#91_01694	11439_1#92_02090	11439_1#93_00864	11439_1#94_02133	11439_1#95_02377	11439_1#96_03508	11893_2#33_01106	11893_2#34_01803	11893_2#35_01463	11893_2#36_01236	11893_2#37_02233	11893_2#38_00291	11893_2#39_00457	11893_2#40_01422	11893_2#41_00288	11893_2#42_02762	11893_2#45_02308	11893_2#46_01785	11893_2#47_02123	11893_2#48_02311	11893_2#49_02032	11893_2#50_01764	11893_2#51_03049	11893_2#52_03170	11893_2#53_03258	11893_2#55_03427	11893_2#56_03685
fliQ_1		Flagellar biosynthetic protein FliQ	271	271	1	26	5507				266	266	266	11439_1#1_01121	11439_1#2_03396	11439_1#3_00860	11439_1#4_03550	11439_1#5_01123	11439_1#6_03593	11439_1#7_00188	11439_1#8_02352	11439_1#90_03423	11439_1#91_03596	11439_1#92_00187	11439_1#93_02330	11439_1#94_00188	11439_1#95_01121	11439_1#96_01171	11893_2#33_01830	11893_2#34_02321	11893_2#35_01753	11893_2#36_02106	11893_2#37_02953	11893_2#38_00547	11893_2#39_00928	11893_2#40_01940	11893_2#41_00542	11893_2#42_00188	11893_2#45_01790	11893_2#46_01319	11893_2#47_00994	11893_2#48_00087	11893_2#49_00103	11893_2#50_00746	11893_2#51_00827	11893_2#52_01946	11893_2#53_01270	11893_2#55_01189	11893_2#56_00799
rraA		Regulator of ribonuclease activity A	271	271	1	26	7337				485	485	485	11439_1#1_03913	11439_1#2_03770	11439_1#3_03819	11439_1#4_03781	11439_1#5_03852	11439_1#6_03824	11439_1#7_03683	11439_1#8_03859	11439_1#90_03710	11439_1#91_03889	11439_1#92_03771	11439_1#93_03838	11439_1#94_03824	11439_1#95_03850	11439_1#96_03691	11893_2#33_03285	11893_2#34_03246	11893_2#35_03259	11893_2#36_03251	11893_2#37_03326	11893_2#38_03090	11893_2#39_03241	11893_2#40_03098	11893_2#41_03137	11893_2#42_03409	11893_2#45_03833	11893_2#46_03777	11893_2#47_03129	11893_2#48_03260	11893_2#49_03083	11893_2#50_03133	11893_2#51_03214	11893_2#52_03438	11893_2#53_03599	11893_2#55_03592	11893_2#56_03280
pspG		Phage shock protein G	271	271	1	26	8748				242	242	242	11439_1#1_03418	11439_1#2_03105	11439_1#3_03386	11439_1#4_03116	11439_1#5_03582	11439_1#6_02917	11439_1#7_03890	11439_1#8_02775	11439_1#90_04054	11439_1#91_02920	11439_1#92_03148	11439_1#93_02754	11439_1#94_02801	11439_1#95_03770	11439_1#96_04018	11893_2#33_03916	11893_2#34_03877	11893_2#35_03891	11893_2#36_03935	11893_2#37_03993	11893_2#38_03842	11893_2#39_03841	11893_2#40_03876	11893_2#41_03935	11893_2#42_03904	11893_2#45_04251	11893_2#46_04219	11893_2#47_04015	11893_2#48_04129	11893_2#49_04044	11893_2#50_00026	11893_2#51_03839	11893_2#52_03949	11893_2#53_04117	11893_2#55_03983	11893_2#56_04002
rdgC		Recombination-associated protein rdgC	271	271	1	26	3964				911	911	911	11439_1#1_01675	11439_1#2_00661	11439_1#3_01675	11439_1#4_00963	11439_1#5_01376	11439_1#6_00066	11439_1#7_01005	11439_1#8_00066	11439_1#90_00963	11439_1#91_00367	11439_1#92_01596	11439_1#93_00369	11439_1#94_00706	11439_1#95_01374	11439_1#96_01981	11893_2#33_00725	11893_2#34_00704	11893_2#35_00308	11893_2#36_00308	11893_2#37_00350	11893_2#38_02518	11893_2#39_01344	11893_2#40_00706	11893_2#41_02190	11893_2#42_00996	11893_2#45_01412	11893_2#46_00858	11893_2#47_02947	11893_2#48_02756	11893_2#49_02982	11893_2#50_03084	11893_2#51_01545	11893_2#52_01389	11893_2#53_01937	11893_2#55_01947	11893_2#56_01175
rplY		50S ribosomal protein L25	271	271	1	26	7859				284	284	284	11439_1#1_03176	11439_1#2_02863	11439_1#3_02463	11439_1#4_02874	11439_1#5_03171	11439_1#6_00849	11439_1#7_01794	11439_1#8_00443	11439_1#90_02876	11439_1#91_00849	11439_1#92_03096	11439_1#93_01513	11439_1#94_01488	11439_1#95_03170	11439_1#96_02490	11893_2#33_02394	11893_2#34_02432	11893_2#35_02429	11893_2#36_02216	11893_2#37_02323	11893_2#38_00763	11893_2#39_01737	11893_2#40_02051	11893_2#41_01288	11893_2#42_02504	11893_2#45_03100	11893_2#46_02554	11893_2#47_00023	11893_2#48_01753	11893_2#49_01547	11893_2#50_00872	11893_2#51_02077	11893_2#52_01626	11893_2#53_04247	11893_2#55_02457	11893_2#56_02491
infA		Translation initiation factor IF-1	271	271	1	26	5713				218	218	218	11439_1#1_02677	11439_1#2_02272	11439_1#3_02322	11439_1#4_02276	11439_1#5_03030	11439_1#6_02105	11439_1#7_01559	11439_1#8_01349	11439_1#90_02281	11439_1#91_02107	11439_1#92_02503	11439_1#93_01371	11439_1#94_02433	11439_1#95_03029	11439_1#96_02375	11893_2#33_02770	11893_2#34_02805	11893_2#35_02653	11893_2#36_02590	11893_2#37_04328	11893_2#38_01139	11893_2#39_02903	11893_2#40_02532	11893_2#41_00912	11893_2#42_02954	11893_2#45_02821	11893_2#46_03129	11893_2#47_00575	11893_2#48_00567	11893_2#49_00908	11893_2#50_01462	11893_2#51_03351	11893_2#52_02825	11893_2#53_03090	11893_2#55_02341	11893_2#56_02376
yicG		hypothetical protein	271	271	1	26	7740				617	617	617	11439_1#1_02374	11439_1#2_01862	11439_1#3_02907	11439_1#4_02066	11439_1#5_02174	11439_1#6_01695	11439_1#7_02239	11439_1#8_01822	11439_1#90_01871	11439_1#91_01697	11439_1#92_02093	11439_1#93_00867	11439_1#94_02130	11439_1#95_02374	11439_1#96_03511	11893_2#33_01109	11893_2#34_01806	11893_2#35_01460	11893_2#36_01239	11893_2#37_02230	11893_2#38_00288	11893_2#39_00460	11893_2#40_01425	11893_2#41_00285	11893_2#42_02759	11893_2#45_02305	11893_2#46_01782	11893_2#47_02120	11893_2#48_02308	11893_2#49_02029	11893_2#50_01761	11893_2#51_03046	11893_2#52_03167	11893_2#53_03261	11893_2#55_03424	11893_2#56_03682
group_10146		hypothetical protein	271	271	1	26	4304				125	125	125	11439_1#1_01337	11439_1#2_01000	11439_1#3_01337	11439_1#4_00623	11439_1#5_01714	11439_1#6_00405	11439_1#7_00665	11439_1#8_00406	11439_1#90_00623	11439_1#91_00029	11439_1#92_01258	11439_1#93_00029	11439_1#94_01044	11439_1#95_01713	11439_1#96_04199	11893_2#33_04077	11893_2#34_04094	11893_2#35_04050	11893_2#36_04094	11893_2#37_00027	11893_2#38_04145	11893_2#39_04066	11893_2#40_04089	11893_2#41_04225	11893_2#42_00658	11893_2#45_04413	11893_2#46_04405	11893_2#47_03331	11893_2#48_03410	11893_2#49_03687	11893_2#50_03335	11893_2#51_04127	11893_2#52_04189	11893_2#53_04427	11893_2#55_04171	11893_2#56_04189
group_10147		Protein of unknown function (DUF1454)	271	271	1	26	7330				596	596	596	11439_1#1_03906	11439_1#2_03777	11439_1#3_03826	11439_1#4_03788	11439_1#5_03859	11439_1#6_03831	11439_1#7_03690	11439_1#8_03852	11439_1#90_03703	11439_1#91_03882	11439_1#92_03778	11439_1#93_03831	11439_1#94_03831	11439_1#95_03857	11439_1#96_03684	11893_2#33_03278	11893_2#34_03239	11893_2#35_03252	11893_2#36_03258	11893_2#37_03319	11893_2#38_03097	11893_2#39_03234	11893_2#40_03105	11893_2#41_03130	11893_2#42_03402	11893_2#45_03826	11893_2#46_03784	11893_2#47_03136	11893_2#48_03253	11893_2#49_03076	11893_2#50_03140	11893_2#51_03207	11893_2#52_03445	11893_2#53_03592	11893_2#55_03585	11893_2#56_03287
slyD		FKBP-type peptidyl-prolyl cis-trans isomerase slyD	271	271	1	26	7440				590	590	590	11439_1#1_02105	11439_1#2_02130	11439_1#3_04345	11439_1#4_01797	11439_1#5_02442	11439_1#6_01963	11439_1#7_04452	11439_1#8_04424	11439_1#90_02139	11439_1#91_01965	11439_1#92_02361	11439_1#93_01135	11439_1#94_01861	11439_1#95_02105	11439_1#96_03213	11893_2#33_01383	11893_2#34_02079	11893_2#35_01187	11893_2#36_01512	11893_2#37_04171	11893_2#38_00010	11893_2#39_00737	11893_2#40_01698	11893_2#41_00010	11893_2#42_04217	11893_2#45_02032	11893_2#46_01508	11893_2#47_03588	11893_2#48_03668	11893_2#49_03127	11893_2#50_03364	11893_2#51_02546	11893_2#52_02136	11893_2#53_02583	11893_2#55_02925	11893_2#56_03038
rplR		50S ribosomal protein L18	271	271	1	26	7409				353	353	353	11439_1#1_04408	11439_1#2_04396	11439_1#3_04403	11439_1#4_04373	11439_1#5_04467	11439_1#6_04361	11439_1#7_04487	11439_1#8_04494	11439_1#90_04683	11439_1#91_04389	11439_1#92_04376	11439_1#93_04525	11439_1#94_04484	11439_1#95_04392	11439_1#96_04393	11893_2#33_04328	11893_2#34_04302	11893_2#35_04300	11893_2#36_04305	11893_2#37_04247	11893_2#38_04319	11893_2#39_04249	11893_2#40_04296	11893_2#41_04369	11893_2#42_04260	11893_2#45_04556	11893_2#46_04650	11893_2#47_04201	11893_2#48_04286	11893_2#49_04274	11893_2#50_04333	11893_2#51_04467	11893_2#52_04444	11893_2#53_04571	11893_2#55_04318	11893_2#56_04431
yabJ		Enamine/imine deaminase	271	271	1	26	4748				344	344	344	11439_1#1_00719	11439_1#2_01074	11439_1#3_01263	11439_1#4_01386	11439_1#5_00720	11439_1#6_00791	11439_1#7_00590	11439_1#8_02171	11439_1#90_01079	11439_1#91_00483	11439_1#92_00589	11439_1#93_01928	11439_1#94_00591	11439_1#95_00719	11439_1#96_03365	11893_2#33_03390	11893_2#34_03351	11893_2#35_03364	11893_2#36_03409	11893_2#37_01945	11893_2#38_03250	11893_2#39_03348	11893_2#40_03256	11893_2#41_03231	11893_2#42_00592	11893_2#45_03523	11893_2#46_03288	11893_2#47_00427	11893_2#48_01332	11893_2#49_03413	11893_2#50_03678	11893_2#51_02897	11893_2#52_02663	11893_2#53_02855	11893_2#55_03198	11893_2#56_03427
clpP		ATP-dependent Clp protease proteolytic subunit precursor	271	271	1	26	4026				623	623	623	11439_1#1_01621	11439_1#2_00715	11439_1#3_01621	11439_1#4_00909	11439_1#5_01430	11439_1#6_00120	11439_1#7_00951	11439_1#8_00120	11439_1#90_00909	11439_1#91_00313	11439_1#92_01542	11439_1#93_00315	11439_1#94_00760	11439_1#95_01428	11439_1#96_01925	11893_2#33_00781	11893_2#34_00760	11893_2#35_00252	11893_2#36_00252	11893_2#37_00294	11893_2#38_02575	11893_2#39_01288	11893_2#40_00762	11893_2#41_02246	11893_2#42_00942	11893_2#45_01356	11893_2#46_00914	11893_2#47_02243	11893_2#48_02554	11893_2#49_02273	11893_2#50_02541	11893_2#51_01601	11893_2#52_01445	11893_2#53_01993	11893_2#55_01891	11893_2#56_01231
group_10152		putative transporter	271	271	1	26	5651				1685	1685	1685	11439_1#1_02719	11439_1#2_02230	11439_1#3_02364	11439_1#4_02234	11439_1#5_03072	11439_1#6_02063	11439_1#7_01516	11439_1#8_01306	11439_1#90_02239	11439_1#91_02065	11439_1#92_02461	11439_1#93_01414	11439_1#94_02476	11439_1#95_03071	11439_1#96_02418	11893_2#33_02727	11893_2#34_02762	11893_2#35_02696	11893_2#36_02547	11893_2#37_03469	11893_2#38_01096	11893_2#39_02946	11893_2#40_02575	11893_2#41_00955	11893_2#42_02996	11893_2#45_02778	11893_2#46_03172	11893_2#47_00532	11893_2#48_00610	11893_2#49_00865	11893_2#50_01505	11893_2#51_03308	11893_2#52_02868	11893_2#53_03047	11893_2#55_02385	11893_2#56_02419
ybhT		Uncharacterized membrane protein ybhT	271	271	1	26	9346				149	149	149	11439_1#1_02798	11439_1#2_02151	11439_1#3_02443	11439_1#4_02154	11439_1#5_03151	11439_1#6_01984	11439_1#7_01437	11439_1#8_01227	11439_1#90_02160	11439_1#91_01986	11439_1#92_02382	11439_1#93_01493	11439_1#94_02555	11439_1#95_03150	11439_1#96_02814	11893_2#33_03976	11893_2#34_03960	11893_2#35_03952	11893_2#36_03963	11893_2#37_03378	11893_2#38_03967	11893_2#39_03935	11893_2#40_03991	11893_2#41_04091	11893_2#42_03075	11893_2#45_04312	11893_2#46_04274	11893_2#47_03859	11893_2#48_04091	11893_2#49_03859	11893_2#50_03960	11893_2#51_04055	11893_2#52_04150	11893_2#53_04292	11893_2#55_04039	11893_2#56_04058
soxR		Redox-sensitive transcriptional activator soxR	271	271	1	26	8778				458	458	458	11439_1#1_03397	11439_1#2_03084	11439_1#3_03365	11439_1#4_03095	11439_1#5_03603	11439_1#6_02896	11439_1#7_03141	11439_1#8_02754	11439_1#90_03373	11439_1#91_02899	11439_1#92_03169	11439_1#93_02733	11439_1#94_02780	11439_1#95_03749	11439_1#96_00985	11893_2#33_00583	11893_2#34_01389	11893_2#35_00450	11893_2#36_00822	11893_2#37_01256	11893_2#38_01614	11893_2#39_00378	11893_2#40_02906	11893_2#41_02559	11893_2#42_03451	11893_2#45_03594	11893_2#46_03574	11893_2#47_01668	11893_2#48_01781	11893_2#49_00808	11893_2#50_00047	11893_2#51_02050	11893_2#52_00897	11893_2#53_00654	11893_2#55_00951	11893_2#56_01407
ubiE		Ubiquinone/menaquinone biosynthesis methyltransferase ubiE	271	271	1	26	7215				755	755	755	11439_1#1_03966	11439_1#2_03885	11439_1#3_03934	11439_1#4_03950	11439_1#5_04021	11439_1#6_03939	11439_1#7_03851	11439_1#8_03965	11439_1#90_03885	11439_1#91_03942	11439_1#92_03940	11439_1#93_03944	11439_1#94_03940	11439_1#95_04019	11439_1#96_03906	11893_2#33_03612	11893_2#34_03517	11893_2#35_03587	11893_2#36_03631	11893_2#37_03771	11893_2#38_03553	11893_2#39_03497	11893_2#40_03516	11893_2#41_03491	11893_2#42_03604	11893_2#45_04046	11893_2#46_04043	11893_2#47_03607	11893_2#48_03836	11893_2#49_03534	11893_2#50_03798	11893_2#51_03626	11893_2#52_03838	11893_2#53_03908	11893_2#55_03807	11893_2#56_03605
uspA_2		Universal stress protein A	271	271	1	26	8194				428	428	428	11439_1#1_02887	11439_1#2_02576	11439_1#3_02753	11439_1#4_02586	11439_1#5_03459	11439_1#6_01137	11439_1#7_02085	11439_1#8_00734	11439_1#90_02586	11439_1#91_01138	11439_1#92_02808	11439_1#93_01804	11439_1#94_01199	11439_1#95_03459	11439_1#96_03251	11893_2#33_03691	11893_2#34_03618	11893_2#35_03632	11893_2#36_03710	11893_2#37_03851	11893_2#38_03704	11893_2#39_03703	11893_2#40_03651	11893_2#41_03770	11893_2#42_02214	11893_2#45_03408	11893_2#46_03402	11893_2#47_00323	11893_2#48_01435	11893_2#49_01847	11893_2#50_01172	11893_2#51_02783	11893_2#52_02549	11893_2#53_02968	11893_2#55_03311	11893_2#56_03866
relB		Antitoxin RelB	271	271	1	26	9076				242	242	242	11439_1#1_03236	11439_1#2_02923	11439_1#3_03204	11439_1#4_02934	11439_1#5_03764	11439_1#6_02735	11439_1#7_03303	11439_1#8_02591	11439_1#90_03211	11439_1#91_02738	11439_1#92_03330	11439_1#93_02570	11439_1#94_02618	11439_1#95_03588	11439_1#96_00805	11893_2#33_00401	11893_2#34_01208	11893_2#35_00631	11893_2#36_00641	11893_2#37_01083	11893_2#38_01431	11893_2#39_00196	11893_2#40_02725	11893_2#41_02803	11893_2#42_03934	11893_2#45_00793	11893_2#46_02400	11893_2#47_01504	11893_2#48_01945	11893_2#49_00644	11893_2#50_00211	11893_2#51_01869	11893_2#52_00716	11893_2#53_00834	11893_2#55_00771	11893_2#56_01587
ygaU		hypothetical protein	271	271	1	26	10006				449	449	449	11439_1#1_00563	11439_1#2_00564	11439_1#3_00563	11439_1#4_00563	11439_1#5_00110	11439_1#6_02652	11439_1#7_02884	11439_1#8_03218	11439_1#90_00032	11439_1#91_02365	11439_1#92_01197	11439_1#93_03197	11439_1#94_03075	11439_1#95_00563	11439_1#96_00099	11893_2#33_03039	11893_2#34_00068	11893_2#35_03097	11893_2#36_03059	11893_2#37_04037	11893_2#38_01946	11893_2#39_02247	11893_2#40_00502	11893_2#41_02076	11893_2#42_01797	11893_2#45_00542	11893_2#46_00166	11893_2#47_01899	11893_2#48_00762	11893_2#49_01473	11893_2#50_01886	11893_2#51_00105	11893_2#52_03561	11893_2#53_00544	11893_2#55_00501	11893_2#56_00065
fsaB		Fructose-6-phosphate aldolase 2	271	271	1	26	7360				662	662	662	11439_1#1_03934	11439_1#2_03749	11439_1#3_03798	11439_1#4_03760	11439_1#5_03831	11439_1#6_03803	11439_1#7_03662	11439_1#8_03880	11439_1#90_03731	11439_1#91_03910	11439_1#92_03750	11439_1#93_03859	11439_1#94_03803	11439_1#95_03829	11439_1#96_03713	11893_2#33_03306	11893_2#34_03267	11893_2#35_03280	11893_2#36_03230	11893_2#37_03347	11893_2#38_03069	11893_2#39_03262	11893_2#40_03077	11893_2#41_03158	11893_2#42_03430	11893_2#45_03854	11893_2#46_03756	11893_2#47_03108	11893_2#48_03281	11893_2#49_03104	11893_2#50_03112	11893_2#51_03236	11893_2#52_03416	11893_2#53_03621	11893_2#55_03614	11893_2#56_03259
rplN		50S ribosomal protein L14	271	271	1	26	7415				371	371	371	11439_1#1_04414	11439_1#2_04390	11439_1#3_04397	11439_1#4_04367	11439_1#5_04473	11439_1#6_04355	11439_1#7_04493	11439_1#8_04488	11439_1#90_04689	11439_1#91_04383	11439_1#92_04382	11439_1#93_04519	11439_1#94_04478	11439_1#95_04398	11439_1#96_04387	11893_2#33_04334	11893_2#34_04308	11893_2#35_04294	11893_2#36_04311	11893_2#37_04241	11893_2#38_04325	11893_2#39_04255	11893_2#40_04290	11893_2#41_04363	11893_2#42_04254	11893_2#45_04550	11893_2#46_04644	11893_2#47_04195	11893_2#48_04280	11893_2#49_04280	11893_2#50_04339	11893_2#51_04473	11893_2#52_04450	11893_2#53_04565	11893_2#55_04312	11893_2#56_04425
dcd		Deoxycytidine triphosphate deaminase	271	271	1	26	7969				581	581	581	11439_1#1_03072	11439_1#2_02760	11439_1#3_02569	11439_1#4_02770	11439_1#5_03275	11439_1#6_00953	11439_1#7_01899	11439_1#8_00548	11439_1#90_02772	11439_1#91_00953	11439_1#92_02993	11439_1#93_01618	11439_1#94_01384	11439_1#95_03274	11439_1#96_02592	11893_2#33_02498	11893_2#34_02535	11893_2#35_02326	11893_2#36_02319	11893_2#37_02424	11893_2#38_00867	11893_2#39_01633	11893_2#40_02154	11893_2#41_01184	11893_2#42_02399	11893_2#45_03202	11893_2#46_02656	11893_2#47_00126	11893_2#48_01649	11893_2#49_01650	11893_2#50_00975	11893_2#51_02180	11893_2#52_01729	11893_2#53_02328	11893_2#55_02559	11893_2#56_02594
ybaN		Inner membrane protein ybaN	271	271	1	26	4060				377	377	377	11439_1#1_01587	11439_1#2_00749	11439_1#3_01587	11439_1#4_00875	11439_1#5_01464	11439_1#6_00154	11439_1#7_00917	11439_1#8_00155	11439_1#90_00875	11439_1#91_00279	11439_1#92_01508	11439_1#93_00280	11439_1#94_00794	11439_1#95_01462	11439_1#96_01892	11893_2#33_00814	11893_2#34_00793	11893_2#35_00219	11893_2#36_00219	11893_2#37_00261	11893_2#38_02608	11893_2#39_01255	11893_2#40_00795	11893_2#41_02279	11893_2#42_00908	11893_2#45_01323	11893_2#46_00947	11893_2#47_02276	11893_2#48_02520	11893_2#49_02240	11893_2#50_02508	11893_2#51_01634	11893_2#52_01478	11893_2#53_02026	11893_2#55_01858	11893_2#56_01264
rstA		Transcriptional regulatory protein RstA	271	271	1	26	5562				731	731	731	11439_1#1_01067	11439_1#2_01422	11439_1#3_00914	11439_1#4_01038	11439_1#5_01069	11439_1#6_00443	11439_1#7_00242	11439_1#8_02298	11439_1#90_01428	11439_1#91_00831	11439_1#92_00241	11439_1#93_02276	11439_1#94_00242	11439_1#95_01067	11439_1#96_01226	11893_2#33_01884	11893_2#34_02267	11893_2#35_01699	11893_2#36_02052	11893_2#37_04274	11893_2#38_00602	11893_2#39_00983	11893_2#40_01886	11893_2#41_00597	11893_2#42_00242	11893_2#45_01845	11893_2#46_01264	11893_2#47_01049	11893_2#48_00032	11893_2#49_00158	11893_2#50_00691	11893_2#51_00882	11893_2#52_01891	11893_2#53_01215	11893_2#55_01134	11893_2#56_00743
glpE		Thiosulfate sulfurtransferase glpE	271	271	1	26	7505				326	326	326	11439_1#1_02167	11439_1#2_02068	11439_1#3_03113	11439_1#4_01859	11439_1#5_02380	11439_1#6_01901	11439_1#7_02445	11439_1#8_01615	11439_1#90_02077	11439_1#91_01903	11439_1#92_02299	11439_1#93_01073	11439_1#94_01923	11439_1#95_02167	11439_1#96_03151	11893_2#33_01320	11893_2#34_02017	11893_2#35_01249	11893_2#36_01450	11893_2#37_02031	11893_2#38_00073	11893_2#39_00673	11893_2#40_01636	11893_2#41_00072	11893_2#42_02552	11893_2#45_02094	11893_2#46_01570	11893_2#47_03520	11893_2#48_03601	11893_2#49_03194	11893_2#50_03431	11893_2#51_02484	11893_2#52_02198	11893_2#53_02521	11893_2#55_02863	11893_2#56_02976
lacC_2		Tagatose-6-phosphate kinase	271	271	1	26	7877				938	938	938	11439_1#1_03158	11439_1#2_02845	11439_1#3_02482	11439_1#4_02856	11439_1#5_03190	11439_1#6_00868	11439_1#7_01813	11439_1#8_00462	11439_1#90_02858	11439_1#91_00868	11439_1#92_03078	11439_1#93_01532	11439_1#94_01470	11439_1#95_03189	11439_1#96_02509	11893_2#33_02413	11893_2#34_02451	11893_2#35_02410	11893_2#36_02235	11893_2#37_02342	11893_2#38_00782	11893_2#39_01718	11893_2#40_02070	11893_2#41_01269	11893_2#42_02486	11893_2#45_03119	11893_2#46_02573	11893_2#47_00041	11893_2#48_01734	11893_2#49_01565	11893_2#50_00890	11893_2#51_02096	11893_2#52_01645	11893_2#53_04266	11893_2#55_02476	11893_2#56_02510
ybeY		Probable rRNA maturation factor YbeY	271	271	1	26	4239				473	473	473	11439_1#1_01406	11439_1#2_00931	11439_1#3_01406	11439_1#4_00693	11439_1#5_01645	11439_1#6_00336	11439_1#7_00735	11439_1#8_00337	11439_1#90_00693	11439_1#91_00098	11439_1#92_01327	11439_1#93_00098	11439_1#94_00975	11439_1#95_01644	11439_1#96_03963	11893_2#33_00992	11893_2#34_00971	11893_2#35_00041	11893_2#36_00041	11893_2#37_00085	11893_2#38_03608	11893_2#39_03607	11893_2#40_00973	11893_2#41_03703	11893_2#42_00727	11893_2#45_04101	11893_2#46_04098	11893_2#47_03261	11893_2#48_03340	11893_2#49_03980	11893_2#50_03265	11893_2#51_03682	11893_2#52_03895	11893_2#53_04063	11893_2#55_03862	11893_2#56_03797
frr		Ribosome-releasing factor	271	271	1	26	10942				557	557	557	11439_1#1_03635	11439_1#2_03322	11439_1#3_03603	11439_1#4_03333	11439_1#5_02481	11439_1#6_03232	11439_1#7_02658	11439_1#8_02992	11439_1#90_03985	11439_1#91_03235	11439_1#92_03555	11439_1#93_02827	11439_1#94_02874	11439_1#95_02773	11439_1#96_02996	11893_2#33_00030	11893_2#34_03036	11893_2#35_02917	11893_2#36_02962	11893_2#37_02775	11893_2#38_02713	11893_2#39_02766	11893_2#40_03027	11893_2#41_02383	11893_2#42_01740	11893_2#45_01156	11893_2#46_03000	11893_2#47_02578	11893_2#48_02622	11893_2#49_02486	11893_2#50_02743	11893_2#51_02725	11893_2#52_02491	11893_2#53_02622	11893_2#55_02964	11893_2#56_03209
pmrD		Polymyxin resistance protein pmrD	271	271	1	26	199				257	257	257	11439_1#1_01791	11439_1#2_01735	11439_1#3_01791	11439_1#4_01483	11439_1#5_01792	11439_1#6_01314	11439_1#7_01121	11439_1#8_01165	11439_1#90_01488	11439_1#91_01316	11439_1#92_01966	11439_1#93_00739	11439_1#94_01801	11439_1#95_01791	11439_1#96_01704	11893_2#33_01693	11893_2#34_01695	11893_2#35_00877	11893_2#36_01128	11893_2#37_01563	11893_2#38_03430	11893_2#39_03449	11893_2#40_01314	11893_2#41_03425	11893_2#42_01366	11893_2#45_02678	11893_2#46_02155	11893_2#47_03407	11893_2#48_03509	11893_2#49_03275	11893_2#50_02320	11893_2#51_01109	11893_2#52_00952	11893_2#53_01500	11893_2#55_01670	11893_2#56_02080
group_10169		hypothetical protein	271	271	1	26	6119				173	173	173	11439_1#1_00802	11439_1#2_01157	11439_1#3_01180	11439_1#4_01304	11439_1#5_00803	11439_1#6_00709	11439_1#7_00508	11439_1#8_02089	11439_1#90_01162	11439_1#91_00566	11439_1#92_00506	11439_1#93_02011	11439_1#94_00509	11439_1#95_00802	11439_1#96_03822	11893_2#33_03529	11893_2#34_03413	11893_2#35_03503	11893_2#36_03471	11893_2#37_01860	11893_2#38_03388	11893_2#39_03868	11893_2#40_03489	11893_2#41_03383	11893_2#42_00508	11893_2#45_03963	11893_2#46_03881	11893_2#47_01301	11893_2#48_03985	11893_2#49_00430	11893_2#50_00425	11893_2#51_03465	11893_2#52_03754	11893_2#53_03825	11893_2#55_03723	11893_2#56_03579
glyQ		Glycine--tRNA ligase alpha subunit	271	271	1	26	7647				911	911	911	11439_1#1_02292	11439_1#2_01944	11439_1#3_02989	11439_1#4_01984	11439_1#5_02256	11439_1#6_01777	11439_1#7_02321	11439_1#8_01740	11439_1#90_01953	11439_1#91_01779	11439_1#92_02175	11439_1#93_00949	11439_1#94_02048	11439_1#95_02292	11439_1#96_03594	11893_2#33_01192	11893_2#34_01889	11893_2#35_01377	11893_2#36_01322	11893_2#37_02156	11893_2#38_00206	11893_2#39_00542	11893_2#40_01508	11893_2#41_00203	11893_2#42_02677	11893_2#45_02222	11893_2#46_01699	11893_2#47_02038	11893_2#48_02225	11893_2#49_01947	11893_2#50_01678	11893_2#51_02963	11893_2#52_03084	11893_2#53_03344	11893_2#55_03341	11893_2#56_02848
nirD		Nitrite reductase [NAD(P)H] small subunit	271	271	1	26	7460				326	326	326	11439_1#1_02125	11439_1#2_02110	11439_1#3_04325	11439_1#4_01817	11439_1#5_02422	11439_1#6_01943	11439_1#7_04432	11439_1#8_04444	11439_1#90_02119	11439_1#91_01945	11439_1#92_02341	11439_1#93_01115	11439_1#94_01881	11439_1#95_02125	11439_1#96_03193	11893_2#33_01363	11893_2#34_02059	11893_2#35_01207	11893_2#36_01492	11893_2#37_04191	11893_2#38_00030	11893_2#39_00717	11893_2#40_01678	11893_2#41_00030	11893_2#42_04237	11893_2#45_02052	11893_2#46_01528	11893_2#47_03568	11893_2#48_03648	11893_2#49_03147	11893_2#50_03384	11893_2#51_02526	11893_2#52_02156	11893_2#53_02563	11893_2#55_02905	11893_2#56_03018
yibN		hypothetical protein	271	271	1	26	7696				431	431	431	11439_1#1_02339	11439_1#2_01897	11439_1#3_02942	11439_1#4_02031	11439_1#5_02209	11439_1#6_01730	11439_1#7_02274	11439_1#8_01787	11439_1#90_01906	11439_1#91_01732	11439_1#92_02128	11439_1#93_00902	11439_1#94_02095	11439_1#95_02339	11439_1#96_03546	11893_2#33_01145	11893_2#34_01842	11893_2#35_01424	11893_2#36_01275	11893_2#37_02195	11893_2#38_00253	11893_2#39_00495	11893_2#40_01461	11893_2#41_00250	11893_2#42_02724	11893_2#45_02270	11893_2#46_01747	11893_2#47_02085	11893_2#48_02273	11893_2#49_01994	11893_2#50_01726	11893_2#51_03011	11893_2#52_03132	11893_2#53_03296	11893_2#55_03389	11893_2#56_02801
gyrA		DNA gyrase subunit A	271	271	1	26	164				2636	2636	2636	11439_1#1_01759	11439_1#2_01767	11439_1#3_01759	11439_1#4_01451	11439_1#5_01760	11439_1#6_01282	11439_1#7_01089	11439_1#8_01197	11439_1#90_01456	11439_1#91_01284	11439_1#92_01998	11439_1#93_00771	11439_1#94_01833	11439_1#95_01759	11439_1#96_01736	11893_2#33_01725	11893_2#34_01727	11893_2#35_00845	11893_2#36_01160	11893_2#37_01596	11893_2#38_03462	11893_2#39_03417	11893_2#40_01346	11893_2#41_03457	11893_2#42_01398	11893_2#45_02710	11893_2#46_02187	11893_2#47_03375	11893_2#48_03541	11893_2#49_03253	11893_2#50_02352	11893_2#51_01077	11893_2#52_00920	11893_2#53_01468	11893_2#55_01702	11893_2#56_02112
allS_4		HTH-type transcriptional activator AllS	271	271	1	26	4092				926	926	926	11439_1#1_01555	11439_1#2_00782	11439_1#3_01555	11439_1#4_00842	11439_1#5_01496	11439_1#6_00187	11439_1#7_00884	11439_1#8_00188	11439_1#90_00842	11439_1#91_00247	11439_1#92_01475	11439_1#93_00247	11439_1#94_00826	11439_1#95_01495	11439_1#96_01859	11893_2#33_00848	11893_2#34_00827	11893_2#35_00185	11893_2#36_00185	11893_2#37_00229	11893_2#38_02641	11893_2#39_01222	11893_2#40_00829	11893_2#41_02312	11893_2#42_00876	11893_2#45_01290	11893_2#46_00980	11893_2#47_02309	11893_2#48_02487	11893_2#49_02207	11893_2#50_02475	11893_2#51_01667	11893_2#52_01511	11893_2#53_02059	11893_2#55_01825	11893_2#56_01297
ybdL		Methionine aminotransferase	271	271	1	26	4173				1160	1169	1160	11439_1#1_01472	11439_1#2_00865	11439_1#3_01472	11439_1#4_00759	11439_1#5_01579	11439_1#6_00270	11439_1#7_00801	11439_1#8_00271	11439_1#90_00759	11439_1#91_00164	11439_1#92_01393	11439_1#93_00164	11439_1#94_00909	11439_1#95_01578	11439_1#96_01780	11893_2#33_00927	11893_2#34_00906	11893_2#35_00106	11893_2#36_00106	11893_2#37_00150	11893_2#38_03887	11893_2#39_01143	11893_2#40_00908	11893_2#41_03987	11893_2#42_00793	11893_2#45_01212	11893_2#46_01058	11893_2#47_02387	11893_2#48_02408	11893_2#49_02129	11893_2#50_02396	11893_2#51_03881	11893_2#52_04032	11893_2#53_04199	11893_2#55_01746	11893_2#56_01375
gsiA_9		Glutathione import ATP-binding protein GsiA	271	271	1	26	6114				1007	1007	1007	11439_1#1_00797	11439_1#2_01152	11439_1#3_01185	11439_1#4_01309	11439_1#5_00798	11439_1#6_00714	11439_1#7_00513	11439_1#8_02094	11439_1#90_01157	11439_1#91_00561	11439_1#92_00511	11439_1#93_02006	11439_1#94_00514	11439_1#95_00797	11439_1#96_03827	11893_2#33_03534	11893_2#34_03408	11893_2#35_03508	11893_2#36_03466	11893_2#37_01865	11893_2#38_03393	11893_2#39_03863	11893_2#40_03494	11893_2#41_03388	11893_2#42_00513	11893_2#45_03968	11893_2#46_03876	11893_2#47_01306	11893_2#48_03990	11893_2#49_00435	11893_2#50_00420	11893_2#51_03460	11893_2#52_03759	11893_2#53_03830	11893_2#55_03728	11893_2#56_03584
group_10177		Outer membrane protein (porin)	271	271	1	26	4087				1133	1133	1133	11439_1#1_01560	11439_1#2_00777	11439_1#3_01560	11439_1#4_00847	11439_1#5_01491	11439_1#6_00182	11439_1#7_00889	11439_1#8_00183	11439_1#90_00847	11439_1#91_00252	11439_1#92_01480	11439_1#93_00252	11439_1#94_00821	11439_1#95_01490	11439_1#96_01864	11893_2#33_00843	11893_2#34_00822	11893_2#35_00190	11893_2#36_00190	11893_2#37_00234	11893_2#38_02636	11893_2#39_01227	11893_2#40_00824	11893_2#41_02307	11893_2#42_00881	11893_2#45_01295	11893_2#46_00975	11893_2#47_02304	11893_2#48_02492	11893_2#49_02212	11893_2#50_02480	11893_2#51_01662	11893_2#52_01506	11893_2#53_02054	11893_2#55_01830	11893_2#56_01292
rlmL		Ribosomal RNA large subunit methyltransferase L	271	271	1	26	6203				2108	2108	2108	11439_1#1_02623	11439_1#2_02326	11439_1#3_02268	11439_1#4_02330	11439_1#5_02976	11439_1#6_02159	11439_1#7_01613	11439_1#8_01403	11439_1#90_02335	11439_1#91_02161	11439_1#92_02557	11439_1#93_01317	11439_1#94_02379	11439_1#95_02975	11439_1#96_02265	11893_2#33_02824	11893_2#34_02859	11893_2#35_02599	11893_2#36_02644	11893_2#37_03013	11893_2#38_01194	11893_2#39_03142	11893_2#40_02478	11893_2#41_00857	11893_2#42_02900	11893_2#45_02932	11893_2#46_03589	11893_2#47_00629	11893_2#48_00450	11893_2#49_01015	11893_2#50_01408	11893_2#51_03790	11893_2#52_03386	11893_2#53_03357	11893_2#55_02231	11893_2#56_02269
caiA_1		Crotonobetainyl-CoA dehydrogenase	271	271	1	26	5443				1151	1151	1151	11439_1#1_01186	11439_1#2_03461	11439_1#3_00795	11439_1#4_03485	11439_1#5_01188	11439_1#6_03528	11439_1#7_00123	11439_1#8_02417	11439_1#90_03488	11439_1#91_03531	11439_1#92_00122	11439_1#93_02395	11439_1#94_00123	11439_1#95_01186	11439_1#96_01107	11893_2#33_01766	11893_2#34_02385	11893_2#35_01817	11893_2#36_02170	11893_2#37_02889	11893_2#38_00481	11893_2#39_00864	11893_2#40_02004	11893_2#41_00478	11893_2#42_00123	11893_2#45_01726	11893_2#46_01383	11893_2#47_00930	11893_2#48_00151	11893_2#49_00039	11893_2#50_00810	11893_2#51_00763	11893_2#52_02010	11893_2#53_01334	11893_2#55_01253	11893_2#56_00863
group_10180		potassium/proton antiporter	271	271	1	26	4727				1733	1733	1733	11439_1#1_00741	11439_1#2_01096	11439_1#3_01241	11439_1#4_01365	11439_1#5_00742	11439_1#6_00770	11439_1#7_00569	11439_1#8_02150	11439_1#90_01101	11439_1#91_00505	11439_1#92_00567	11439_1#93_01950	11439_1#94_00570	11439_1#95_00741	11439_1#96_03386	11893_2#33_03369	11893_2#34_03330	11893_2#35_03343	11893_2#36_03388	11893_2#37_01924	11893_2#38_03229	11893_2#39_03327	11893_2#40_03235	11893_2#41_03252	11893_2#42_00570	11893_2#45_03544	11893_2#46_03267	11893_2#47_00448	11893_2#48_01311	11893_2#49_03392	11893_2#50_03657	11893_2#51_02918	11893_2#52_02684	11893_2#53_02834	11893_2#55_03177	11893_2#56_03448
entH		Proofreading thioesterase EntH	271	271	1	26	4169				413	413	413	11439_1#1_01476	11439_1#2_00861	11439_1#3_01476	11439_1#4_00763	11439_1#5_01575	11439_1#6_00266	11439_1#7_00805	11439_1#8_00267	11439_1#90_00763	11439_1#91_00168	11439_1#92_01397	11439_1#93_00168	11439_1#94_00905	11439_1#95_01574	11439_1#96_01784	11893_2#33_00923	11893_2#34_00902	11893_2#35_00110	11893_2#36_00110	11893_2#37_00154	11893_2#38_03891	11893_2#39_01147	11893_2#40_00904	11893_2#41_03983	11893_2#42_00797	11893_2#45_01216	11893_2#46_01054	11893_2#47_02383	11893_2#48_02412	11893_2#49_02133	11893_2#50_02400	11893_2#51_03885	11893_2#52_04028	11893_2#53_04195	11893_2#55_01750	11893_2#56_01371
xylB		Xylulose kinase	271	271	1	26	7651				1454	1454	1454	11439_1#1_02296	11439_1#2_01940	11439_1#3_02985	11439_1#4_01988	11439_1#5_02252	11439_1#6_01773	11439_1#7_02317	11439_1#8_01744	11439_1#90_01949	11439_1#91_01775	11439_1#92_02171	11439_1#93_00945	11439_1#94_02052	11439_1#95_02296	11439_1#96_03590	11893_2#33_01188	11893_2#34_01885	11893_2#35_01381	11893_2#36_01318	11893_2#37_02160	11893_2#38_00210	11893_2#39_00538	11893_2#40_01504	11893_2#41_00207	11893_2#42_02681	11893_2#45_02226	11893_2#46_01703	11893_2#47_02042	11893_2#48_02229	11893_2#49_01951	11893_2#50_01682	11893_2#51_02967	11893_2#52_03088	11893_2#53_03340	11893_2#55_03345	11893_2#56_02844
ytfL		hypothetical protein	271	271	1	26	8991				1343	1343	1343	11439_1#1_03258	11439_1#2_02945	11439_1#3_03226	11439_1#4_02956	11439_1#5_03742	11439_1#6_02757	11439_1#7_03281	11439_1#8_02613	11439_1#90_03233	11439_1#91_02760	11439_1#92_03308	11439_1#93_02592	11439_1#94_02640	11439_1#95_03610	11439_1#96_00846	11893_2#33_00441	11893_2#34_01248	11893_2#35_00591	11893_2#36_00681	11893_2#37_01105	11893_2#38_01473	11893_2#39_00237	11893_2#40_02765	11893_2#41_02700	11893_2#42_03994	11893_2#45_00752	11893_2#46_02441	11893_2#47_01526	11893_2#48_01923	11893_2#49_00666	11893_2#50_00189	11893_2#51_01910	11893_2#52_00757	11893_2#53_00793	11893_2#55_00812	11893_2#56_01546
group_10184		hypothetical protein	271	271	1	26	4252				332	332	332	11439_1#1_01387	11439_1#2_00950	11439_1#3_01387	11439_1#4_00674	11439_1#5_01664	11439_1#6_00355	11439_1#7_00716	11439_1#8_00356	11439_1#90_00674	11439_1#91_00079	11439_1#92_01308	11439_1#93_00079	11439_1#94_00994	11439_1#95_01663	11439_1#96_03943	11893_2#33_01012	11893_2#34_00991	11893_2#35_00021	11893_2#36_00021	11893_2#37_00065	11893_2#38_03628	11893_2#39_03627	11893_2#40_00993	11893_2#41_03683	11893_2#42_00708	11893_2#45_04121	11893_2#46_04118	11893_2#47_03280	11893_2#48_03359	11893_2#49_04381	11893_2#50_03284	11893_2#51_03663	11893_2#52_03875	11893_2#53_04043	11893_2#55_03882	11893_2#56_03817
eptB		Phosphoethanolamine transferase eptB	271	271	1	26	7624				1691	1691	1691	11439_1#1_02276	11439_1#2_01960	11439_1#3_03005	11439_1#4_01968	11439_1#5_02272	11439_1#6_01793	11439_1#7_02337	11439_1#8_01724	11439_1#90_01969	11439_1#91_01795	11439_1#92_02191	11439_1#93_00965	11439_1#94_02032	11439_1#95_02276	11439_1#96_03041	11893_2#33_01210	11893_2#34_01907	11893_2#35_01359	11893_2#36_01340	11893_2#37_02141	11893_2#38_00187	11893_2#39_00561	11893_2#40_01526	11893_2#41_00184	11893_2#42_02661	11893_2#45_02203	11893_2#46_01680	11893_2#47_02020	11893_2#48_02207	11893_2#49_01929	11893_2#50_01659	11893_2#51_02374	11893_2#52_02307	11893_2#53_02411	11893_2#55_02753	11893_2#56_02866
glpR_3		Glycerol-3-phosphate regulon repressor	271	271	1	26	10045				773	773	773	11439_1#1_00519	11439_1#2_00520	11439_1#3_00519	11439_1#4_00519	11439_1#5_00154	11439_1#6_02608	11439_1#7_02840	11439_1#8_03174	11439_1#90_00076	11439_1#91_02409	11439_1#92_01153	11439_1#93_03153	11439_1#94_03119	11439_1#95_00519	11439_1#96_00144	11893_2#33_03084	11893_2#34_00112	11893_2#35_03053	11893_2#36_03103	11893_2#37_00474	11893_2#38_01990	11893_2#39_02203	11893_2#40_00458	11893_2#41_02032	11893_2#42_01841	11893_2#45_00497	11893_2#46_00210	11893_2#47_01855	11893_2#48_00806	11893_2#49_01429	11893_2#50_01930	11893_2#51_00150	11893_2#52_00015	11893_2#53_00499	11893_2#55_00456	11893_2#56_00110
recO		Recombination protein O	271	271	1	26	11015				728	728	728	11439_1#1_02072	11439_1#2_01455	11439_1#3_02072	11439_1#4_01764	11439_1#5_02074	11439_1#6_01595	11439_1#7_01402	11439_1#8_00884	11439_1#90_01770	11439_1#91_01597	11439_1#92_01685	11439_1#93_00458	11439_1#94_01520	11439_1#95_02072	11439_1#96_01427	11893_2#33_01416	11893_2#34_01418	11893_2#35_01154	11893_2#36_00851	11893_2#37_01285	11893_2#38_01643	11893_2#39_01783	11893_2#40_01037	11893_2#41_01549	11893_2#42_01085	11893_2#45_02401	11893_2#46_01878	11893_2#47_03791	11893_2#48_03739	11893_2#49_03802	11893_2#50_03903	11893_2#51_01386	11893_2#52_01229	11893_2#53_01777	11893_2#55_01393	11893_2#56_01805
cheR		Chemotaxis protein methyltransferase	271	271	1	26	8202				866	866	866	11439_1#1_02879	11439_1#2_02568	11439_1#3_02761	11439_1#4_02578	11439_1#5_03467	11439_1#6_01145	11439_1#7_02093	11439_1#8_00742	11439_1#90_02578	11439_1#91_01146	11439_1#92_02800	11439_1#93_01812	11439_1#94_01191	11439_1#95_03467	11439_1#96_03259	11893_2#33_03683	11893_2#34_03626	11893_2#35_03640	11893_2#36_03702	11893_2#37_03843	11893_2#38_03696	11893_2#39_03695	11893_2#40_03643	11893_2#41_03778	11893_2#42_02206	11893_2#45_03416	11893_2#46_03394	11893_2#47_00331	11893_2#48_01427	11893_2#49_01855	11893_2#50_01180	11893_2#51_02791	11893_2#52_02557	11893_2#53_02960	11893_2#55_03303	11893_2#56_03874
ybeB		hypothetical protein	271	271	1	26	4212				317	317	317	11439_1#1_01432	11439_1#2_00905	11439_1#3_01432	11439_1#4_00719	11439_1#5_01619	11439_1#6_00310	11439_1#7_00761	11439_1#8_00311	11439_1#90_00719	11439_1#91_00124	11439_1#92_01353	11439_1#93_00124	11439_1#94_00949	11439_1#95_01618	11439_1#96_03989	11893_2#33_00966	11893_2#34_00945	11893_2#35_00067	11893_2#36_00067	11893_2#37_00111	11893_2#38_03582	11893_2#39_03581	11893_2#40_00947	11893_2#41_03729	11893_2#42_00753	11893_2#45_04075	11893_2#46_04072	11893_2#47_03235	11893_2#48_03314	11893_2#49_04006	11893_2#50_03239	11893_2#51_03708	11893_2#52_03921	11893_2#53_04089	11893_2#55_03836	11893_2#56_03771
yccU		hypothetical protein	271	271	1	26	6219				413	413	413	11439_1#1_02607	11439_1#2_02342	11439_1#3_02252	11439_1#4_02346	11439_1#5_02960	11439_1#6_02175	11439_1#7_01629	11439_1#8_01419	11439_1#90_02351	11439_1#91_02177	11439_1#92_02574	11439_1#93_01301	11439_1#94_02363	11439_1#95_02959	11439_1#96_02249	11893_2#33_02840	11893_2#34_02875	11893_2#35_02583	11893_2#36_02660	11893_2#37_03029	11893_2#38_01210	11893_2#39_03126	11893_2#40_02462	11893_2#41_00841	11893_2#42_02884	11893_2#45_02948	11893_2#46_03605	11893_2#47_00645	11893_2#48_00434	11893_2#49_01031	11893_2#50_01392	11893_2#51_03774	11893_2#52_03370	11893_2#53_03373	11893_2#55_02215	11893_2#56_02253
yebC		Probable transcriptional regulatory protein YebC	271	271	1	26	8222				740	740	740	11439_1#1_02860	11439_1#2_02549	11439_1#3_02780	11439_1#4_02559	11439_1#5_03486	11439_1#6_01164	11439_1#7_02112	11439_1#8_00761	11439_1#90_02559	11439_1#91_01165	11439_1#92_02781	11439_1#93_01831	11439_1#94_01172	11439_1#95_03486	11439_1#96_03279	11893_2#33_03663	11893_2#34_03646	11893_2#35_03660	11893_2#36_03682	11893_2#37_03824	11893_2#38_03676	11893_2#39_03675	11893_2#40_03623	11893_2#41_03798	11893_2#42_02187	11893_2#45_03436	11893_2#46_03374	11893_2#47_00350	11893_2#48_01408	11893_2#49_04173	11893_2#50_01199	11893_2#51_02811	11893_2#52_02577	11893_2#53_02940	11893_2#55_03283	11893_2#56_03894
znuA		High-affinity zinc uptake system protein znuA precursor	271	271	1	26	8232				1001	1001	1001	11439_1#1_02851	11439_1#2_02540	11439_1#3_02789	11439_1#4_02550	11439_1#5_03495	11439_1#6_01173	11439_1#7_02121	11439_1#8_00770	11439_1#90_02550	11439_1#91_01174	11439_1#92_02772	11439_1#93_01840	11439_1#94_01163	11439_1#95_03495	11439_1#96_03288	11893_2#33_03654	11893_2#34_03655	11893_2#35_03669	11893_2#36_03673	11893_2#37_03816	11893_2#38_03667	11893_2#39_03666	11893_2#40_03614	11893_2#41_03807	11893_2#42_02178	11893_2#45_03445	11893_2#46_03365	11893_2#47_00358	11893_2#48_01400	11893_2#49_04165	11893_2#50_01207	11893_2#51_02820	11893_2#52_02586	11893_2#53_02931	11893_2#55_03274	11893_2#56_03903
yhbU_3		Uncharacterized protease yhbU precursor	271	271	1	26	7954				1361	1361	1361	11439_1#1_03087	11439_1#2_02775	11439_1#3_02554	11439_1#4_02785	11439_1#5_03260	11439_1#6_00938	11439_1#7_01884	11439_1#8_00533	11439_1#90_02787	11439_1#91_00938	11439_1#92_03008	11439_1#93_01603	11439_1#94_01399	11439_1#95_03259	11439_1#96_02577	11893_2#33_02483	11893_2#34_02520	11893_2#35_02341	11893_2#36_02304	11893_2#37_02410	11893_2#38_00852	11893_2#39_01648	11893_2#40_02139	11893_2#41_01199	11893_2#42_02414	11893_2#45_03187	11893_2#46_02641	11893_2#47_00110	11893_2#48_01664	11893_2#49_01634	11893_2#50_00959	11893_2#51_02165	11893_2#52_01714	11893_2#53_02343	11893_2#55_02544	11893_2#56_02579
nuoI_2		NADH-quinone oxidoreductase subunit I	271	271	1	26	217				542	542	542	11439_1#1_01809	11439_1#2_01717	11439_1#3_01809	11439_1#4_01501	11439_1#5_01810	11439_1#6_01332	11439_1#7_01139	11439_1#8_01147	11439_1#90_01506	11439_1#91_01334	11439_1#92_01948	11439_1#93_00721	11439_1#94_01783	11439_1#95_01809	11439_1#96_01686	11893_2#33_01675	11893_2#34_01677	11893_2#35_00895	11893_2#36_01110	11893_2#37_01546	11893_2#38_03412	11893_2#39_03467	11893_2#40_01296	11893_2#41_03407	11893_2#42_01348	11893_2#45_02660	11893_2#46_02137	11893_2#47_03424	11893_2#48_03492	11893_2#49_03292	11893_2#50_02303	11893_2#51_01127	11893_2#52_00970	11893_2#53_01518	11893_2#55_01652	11893_2#56_02062
phoQ		Virulence sensor histidine kinase PhoQ	271	271	1	26	6387				1463	1463	1463	11439_1#1_02460	11439_1#2_02489	11439_1#3_02105	11439_1#4_02493	11439_1#5_02813	11439_1#6_02322	11439_1#7_01776	11439_1#8_01566	11439_1#90_02499	11439_1#91_02324	11439_1#92_02721	11439_1#93_01154	11439_1#94_02216	11439_1#95_02812	11439_1#96_04353	11893_2#33_04258	11893_2#34_04228	11893_2#35_04235	11893_2#36_04235	11893_2#37_03180	11893_2#38_04249	11893_2#39_04183	11893_2#40_04230	11893_2#41_04340	11893_2#42_03710	11893_2#45_04516	11893_2#46_04610	11893_2#47_00796	11893_2#48_00284	11893_2#49_01181	11893_2#50_01242	11893_2#51_04375	11893_2#52_04350	11893_2#53_04542	11893_2#55_04278	11893_2#56_04390
yohD		Inner membrane protein yohD	271	271	1	26	7913				569	569	569	11439_1#1_03122	11439_1#2_02810	11439_1#3_02518	11439_1#4_02820	11439_1#5_03225	11439_1#6_00903	11439_1#7_01849	11439_1#8_00498	11439_1#90_02822	11439_1#91_00903	11439_1#92_03043	11439_1#93_01568	11439_1#94_01434	11439_1#95_03224	11439_1#96_02543	11893_2#33_02448	11893_2#34_02485	11893_2#35_02376	11893_2#36_02269	11893_2#37_02376	11893_2#38_00816	11893_2#39_01684	11893_2#40_02104	11893_2#41_01235	11893_2#42_02449	11893_2#45_03153	11893_2#46_02607	11893_2#47_00075	11893_2#48_01699	11893_2#49_01599	11893_2#50_00924	11893_2#51_02131	11893_2#52_01680	11893_2#53_02377	11893_2#55_02510	11893_2#56_02544
ydgK		Inner membrane protein ydgK	271	271	1	26	5547				440	440	440	11439_1#1_01080	11439_1#2_03355	11439_1#3_00901	11439_1#4_03591	11439_1#5_01082	11439_1#6_03634	11439_1#7_00229	11439_1#8_02311	11439_1#90_03382	11439_1#91_03637	11439_1#92_00228	11439_1#93_02289	11439_1#94_00229	11439_1#95_01080	11439_1#96_01212	11893_2#33_01871	11893_2#34_02280	11893_2#35_01712	11893_2#36_02065	11893_2#37_02994	11893_2#38_00588	11893_2#39_00969	11893_2#40_01899	11893_2#41_00583	11893_2#42_00229	11893_2#45_01831	11893_2#46_01278	11893_2#47_01035	11893_2#48_00046	11893_2#49_00144	11893_2#50_00705	11893_2#51_00868	11893_2#52_01905	11893_2#53_01229	11893_2#55_01148	11893_2#56_00758
gpmA		2,3-bisphosphoglycerate-dependent phosphoglycerate mutase	271	271	1	26	9354				752	752	752	11439_1#1_02806	11439_1#2_02143	11439_1#3_02451	11439_1#4_02146	11439_1#5_03159	11439_1#6_01976	11439_1#7_01429	11439_1#8_01219	11439_1#90_02152	11439_1#91_01978	11439_1#92_02374	11439_1#93_01501	11439_1#94_02563	11439_1#95_03158	11439_1#96_02822	11893_2#33_03984	11893_2#34_03952	11893_2#35_03960	11893_2#36_03955	11893_2#37_03370	11893_2#38_03975	11893_2#39_03927	11893_2#40_03999	11893_2#41_04083	11893_2#42_03083	11893_2#45_04320	11893_2#46_04266	11893_2#47_03867	11893_2#48_04099	11893_2#49_03851	11893_2#50_03952	11893_2#51_04047	11893_2#52_04158	11893_2#53_04284	11893_2#55_04031	11893_2#56_04050
metF		5,10-methylenetetrahydrofolate reductase	271	271	1	26	7355				890	890	890	11439_1#1_03930	11439_1#2_03753	11439_1#3_03802	11439_1#4_03764	11439_1#5_03835	11439_1#6_03807	11439_1#7_03666	11439_1#8_03876	11439_1#90_03727	11439_1#91_03906	11439_1#92_03754	11439_1#93_03855	11439_1#94_03807	11439_1#95_03833	11439_1#96_03709	11893_2#33_03302	11893_2#34_03263	11893_2#35_03276	11893_2#36_03234	11893_2#37_03343	11893_2#38_03073	11893_2#39_03258	11893_2#40_03081	11893_2#41_03154	11893_2#42_03426	11893_2#45_03850	11893_2#46_03760	11893_2#47_03112	11893_2#48_03277	11893_2#49_03100	11893_2#50_03116	11893_2#51_03232	11893_2#52_03420	11893_2#53_03617	11893_2#55_03610	11893_2#56_03263
clcD		Carboxymethylenebutenolidase	271	271	1	26	7212				812	812	812	11439_1#1_03969	11439_1#2_03888	11439_1#3_03937	11439_1#4_03947	11439_1#5_04018	11439_1#6_03942	11439_1#7_03848	11439_1#8_03962	11439_1#90_03888	11439_1#91_03945	11439_1#92_03937	11439_1#93_03941	11439_1#94_03943	11439_1#95_04016	11439_1#96_03903	11893_2#33_03609	11893_2#34_03520	11893_2#35_03584	11893_2#36_03628	11893_2#37_03768	11893_2#38_03550	11893_2#39_03500	11893_2#40_03519	11893_2#41_03494	11893_2#42_03601	11893_2#45_04043	11893_2#46_04040	11893_2#47_03610	11893_2#48_03833	11893_2#49_03531	11893_2#50_03795	11893_2#51_03623	11893_2#52_03835	11893_2#53_03905	11893_2#55_03804	11893_2#56_03608
glcR_3		HTH-type transcriptional repressor glcR	271	271	1	26	10883				767	767	767	11439_1#1_03571	11439_1#2_03258	11439_1#3_03539	11439_1#4_03269	11439_1#5_02545	11439_1#6_03296	11439_1#7_02594	11439_1#8_02928	11439_1#90_03143	11439_1#91_03299	11439_1#92_03491	11439_1#93_02891	11439_1#94_02938	11439_1#95_02709	11439_1#96_02933	11893_2#33_00093	11893_2#34_03099	11893_2#35_02854	11893_2#36_02899	11893_2#37_02715	11893_2#38_02776	11893_2#39_02703	11893_2#40_02964	11893_2#41_02446	11893_2#42_01676	11893_2#45_01094	11893_2#46_02938	11893_2#47_02523	11893_2#48_02678	11893_2#49_02431	11893_2#50_02688	11893_2#51_02662	11893_2#52_02428	11893_2#53_02685	11893_2#55_03027	11893_2#56_03152
fliP_2		Flagellar biosynthetic protein fliP precursor	271	271	1	26	5506				647	647	647	11439_1#1_01122	11439_1#2_03397	11439_1#3_00859	11439_1#4_03549	11439_1#5_01124	11439_1#6_03592	11439_1#7_00187	11439_1#8_02353	11439_1#90_03424	11439_1#91_03595	11439_1#92_00186	11439_1#93_02331	11439_1#94_00187	11439_1#95_01122	11439_1#96_01170	11893_2#33_01829	11893_2#34_02322	11893_2#35_01754	11893_2#36_02107	11893_2#37_02952	11893_2#38_00546	11893_2#39_00927	11893_2#40_01941	11893_2#41_00541	11893_2#42_00187	11893_2#45_01789	11893_2#46_01320	11893_2#47_00993	11893_2#48_00088	11893_2#49_00102	11893_2#50_00747	11893_2#51_00826	11893_2#52_01947	11893_2#53_01271	11893_2#55_01190	11893_2#56_00800
flk		Flagellar regulator flk	271	271	1	26	266				1001	1010	1001	11439_1#1_01858	11439_1#2_01668	11439_1#3_01858	11439_1#4_01550	11439_1#5_01859	11439_1#6_01381	11439_1#7_01188	11439_1#8_01098	11439_1#90_01555	11439_1#91_01383	11439_1#92_01899	11439_1#93_00672	11439_1#94_01734	11439_1#95_01858	11439_1#96_01637	11893_2#33_01626	11893_2#34_01628	11893_2#35_00944	11893_2#36_01061	11893_2#37_01497	11893_2#38_01852	11893_2#39_01994	11893_2#40_01247	11893_2#41_01339	11893_2#42_01299	11893_2#45_02611	11893_2#46_02088	11893_2#47_03473	11893_2#48_03443	11893_2#49_03341	11893_2#50_02254	11893_2#51_01176	11893_2#52_01019	11893_2#53_01567	11893_2#55_01603	11893_2#56_02013
group_10204		hypothetical protein	271	271	1	26	5475				959	959	959	11439_1#1_01152	11439_1#2_03427	11439_1#3_00829	11439_1#4_03519	11439_1#5_01154	11439_1#6_03562	11439_1#7_00157	11439_1#8_02383	11439_1#90_03454	11439_1#91_03565	11439_1#92_00156	11439_1#93_02361	11439_1#94_00157	11439_1#95_01152	11439_1#96_01140	11893_2#33_01799	11893_2#34_02352	11893_2#35_01784	11893_2#36_02137	11893_2#37_02922	11893_2#38_00515	11893_2#39_00897	11893_2#40_01971	11893_2#41_00511	11893_2#42_00157	11893_2#45_01759	11893_2#46_01350	11893_2#47_00963	11893_2#48_00118	11893_2#49_00072	11893_2#50_00777	11893_2#51_00796	11893_2#52_01977	11893_2#53_01301	11893_2#55_01220	11893_2#56_00830
rpe_2		Ribulose-phosphate 3-epimerase	271	271	1	26	7467				677	677	677	11439_1#1_02132	11439_1#2_02103	11439_1#3_03148	11439_1#4_01824	11439_1#5_02415	11439_1#6_01936	11439_1#7_02480	11439_1#8_01580	11439_1#90_02112	11439_1#91_01938	11439_1#92_02334	11439_1#93_01108	11439_1#94_01888	11439_1#95_02132	11439_1#96_03186	11893_2#33_01356	11893_2#34_02052	11893_2#35_01214	11893_2#36_01485	11893_2#37_01990	11893_2#38_00037	11893_2#39_00709	11893_2#40_01671	11893_2#41_00037	11893_2#42_02517	11893_2#45_02059	11893_2#46_01535	11893_2#47_03561	11893_2#48_03641	11893_2#49_03154	11893_2#50_03391	11893_2#51_02519	11893_2#52_02163	11893_2#53_02556	11893_2#55_02898	11893_2#56_03011
purR		Purine nucleotide synthesis repressor	271	271	1	26	5515				1025	1025	1025	11439_1#1_01111	11439_1#2_03386	11439_1#3_00870	11439_1#4_03560	11439_1#5_01113	11439_1#6_03603	11439_1#7_00198	11439_1#8_02342	11439_1#90_03413	11439_1#91_03606	11439_1#92_00197	11439_1#93_02320	11439_1#94_00198	11439_1#95_01111	11439_1#96_01181	11893_2#33_01840	11893_2#34_02311	11893_2#35_01743	11893_2#36_02096	11893_2#37_02963	11893_2#38_00557	11893_2#39_00938	11893_2#40_01930	11893_2#41_00552	11893_2#42_00198	11893_2#45_01800	11893_2#46_01309	11893_2#47_01004	11893_2#48_00077	11893_2#49_00113	11893_2#50_00736	11893_2#51_00837	11893_2#52_01936	11893_2#53_01260	11893_2#55_01179	11893_2#56_00789
xerC		Tyrosine recombinase XerC	271	271	1	26	7194				902	902	902	11439_1#1_03987	11439_1#2_03906	11439_1#3_03955	11439_1#4_03929	11439_1#5_04000	11439_1#6_03960	11439_1#7_03830	11439_1#8_03944	11439_1#90_03906	11439_1#91_03963	11439_1#92_03919	11439_1#93_03923	11439_1#94_03961	11439_1#95_03998	11439_1#96_03885	11893_2#33_03591	11893_2#34_03538	11893_2#35_03566	11893_2#36_03610	11893_2#37_03750	11893_2#38_03532	11893_2#39_03518	11893_2#40_03537	11893_2#41_03512	11893_2#42_03583	11893_2#45_04025	11893_2#46_04022	11893_2#47_03628	11893_2#48_03815	11893_2#49_03513	11893_2#50_03777	11893_2#51_03605	11893_2#52_03817	11893_2#53_03887	11893_2#55_03786	11893_2#56_03626
treR		Trehalose operon repressor	271	271	1	26	9082				947	947	947	11439_1#1_03230	11439_1#2_02917	11439_1#3_03198	11439_1#4_02928	11439_1#5_03770	11439_1#6_02729	11439_1#7_03309	11439_1#8_02585	11439_1#90_03205	11439_1#91_02732	11439_1#92_03336	11439_1#93_02564	11439_1#94_02612	11439_1#95_03582	11439_1#96_00799	11893_2#33_00395	11893_2#34_01202	11893_2#35_00637	11893_2#36_00635	11893_2#37_01077	11893_2#38_01425	11893_2#39_00190	11893_2#40_02719	11893_2#41_02797	11893_2#42_03940	11893_2#45_00799	11893_2#46_02394	11893_2#47_01498	11893_2#48_01951	11893_2#49_00638	11893_2#50_00217	11893_2#51_01863	11893_2#52_00710	11893_2#53_00840	11893_2#55_00765	11893_2#56_01593
lplT		Lysophospholipid transporter lplT	271	271	1	26	10238				1202	1202	1202	11439_1#1_00343	11439_1#2_00344	11439_1#3_00343	11439_1#4_00343	11439_1#5_00331	11439_1#6_02432	11439_1#7_03528	11439_1#8_03738	11439_1#90_00252	11439_1#91_02586	11439_1#92_00977	11439_1#93_03621	11439_1#94_03764	11439_1#95_00343	11439_1#96_00317	11893_2#33_02126	11893_2#34_00281	11893_2#35_02084	11893_2#36_01810	11893_2#37_00654	11893_2#38_02162	11893_2#39_02031	11893_2#40_00289	11893_2#41_01860	11893_2#42_02018	11893_2#45_00323	11893_2#46_00383	11893_2#47_01675	11893_2#48_00985	11893_2#49_01249	11893_2#50_02110	11893_2#51_00323	11893_2#52_00188	11893_2#53_00324	11893_2#55_00283	11893_2#56_00282
allS_5		HTH-type transcriptional activator AllS	271	271	1	26	8022				914	914	914	11439_1#1_03020	11439_1#2_02708	11439_1#3_02621	11439_1#4_02718	11439_1#5_03327	11439_1#6_01005	11439_1#7_01951	11439_1#8_00600	11439_1#90_02720	11439_1#91_01005	11439_1#92_02941	11439_1#93_01670	11439_1#94_01332	11439_1#95_03326	11439_1#96_02644	11893_2#33_02551	11893_2#34_02587	11893_2#35_02274	11893_2#36_02371	11893_2#37_02476	11893_2#38_00919	11893_2#39_01581	11893_2#40_02206	11893_2#41_01132	11893_2#42_02347	11893_2#45_03254	11893_2#46_02708	11893_2#47_00178	11893_2#48_01597	11893_2#49_01702	11893_2#50_01027	11893_2#51_02232	11893_2#52_01781	11893_2#53_02276	11893_2#55_02611	11893_2#56_02646
group_10211		Predicted membrane protein	271	271	1	26	9162				1271	1271	1271	11439_1#1_03692	11439_1#2_03611	11439_1#3_03660	11439_1#4_03622	11439_1#5_02776	11439_1#6_03760	11439_1#7_03477	11439_1#8_03497	11439_1#90_02912	11439_1#91_03668	11439_1#92_03612	11439_1#93_03571	11439_1#94_03523	11439_1#95_02478	11439_1#96_00731	11893_2#33_00338	11893_2#34_01145	11893_2#35_00694	11893_2#36_00578	11893_2#37_01010	11893_2#38_01366	11893_2#39_00132	11893_2#40_02662	11893_2#41_02739	11893_2#42_01444	11893_2#45_00856	11893_2#46_02337	11893_2#47_01445	11893_2#48_02004	11893_2#49_00572	11893_2#50_00283	11893_2#51_01795	11893_2#52_00642	11893_2#53_00908	11893_2#55_00696	11893_2#56_01650
ubiB		Probable ubiquinone biosynthesis protein UbiB	271	271	1	26	7217				1640	1640	1640	11439_1#1_03964	11439_1#2_03883	11439_1#3_03932	11439_1#4_03952	11439_1#5_04023	11439_1#6_03937	11439_1#7_03853	11439_1#8_03967	11439_1#90_03883	11439_1#91_03940	11439_1#92_03942	11439_1#93_03946	11439_1#94_03938	11439_1#95_04021	11439_1#96_03908	11893_2#33_03614	11893_2#34_03515	11893_2#35_03589	11893_2#36_03633	11893_2#37_03773	11893_2#38_03555	11893_2#39_03495	11893_2#40_03514	11893_2#41_03489	11893_2#42_03606	11893_2#45_04048	11893_2#46_04045	11893_2#47_03605	11893_2#48_03838	11893_2#49_03536	11893_2#50_03800	11893_2#51_03628	11893_2#52_03840	11893_2#53_03910	11893_2#55_03809	11893_2#56_03603
wzzE		Lipopolysaccharide biosynthesis protein wzzE	271	271	1	26	7167				1046	1046	1046	11439_1#1_04015	11439_1#2_03934	11439_1#3_03983	11439_1#4_03901	11439_1#5_03972	11439_1#6_03988	11439_1#7_03802	11439_1#8_03916	11439_1#90_03934	11439_1#91_03991	11439_1#92_03891	11439_1#93_03895	11439_1#94_03989	11439_1#95_03970	11439_1#96_03854	11893_2#33_03560	11893_2#34_03569	11893_2#35_03534	11893_2#36_03579	11893_2#37_03718	11893_2#38_03500	11893_2#39_03549	11893_2#40_03568	11893_2#41_03543	11893_2#42_03555	11893_2#45_03994	11893_2#46_03991	11893_2#47_03659	11893_2#48_03784	11893_2#49_03482	11893_2#50_03746	11893_2#51_03574	11893_2#52_03786	11893_2#53_03856	11893_2#55_03755	11893_2#56_03657
rob_1		Right origin-binding protein	271	271	1	26	9228				869	869	869	11439_1#1_03746	11439_1#2_03665	11439_1#3_03714	11439_1#4_03676	11439_1#5_02722	11439_1#6_03706	11439_1#7_03423	11439_1#8_03551	11439_1#90_02966	11439_1#91_03722	11439_1#92_03666	11439_1#93_03517	11439_1#94_03577	11439_1#95_02532	11439_1#96_00666	11893_2#33_00271	11893_2#34_01078	11893_2#35_00761	11893_2#36_00511	11893_2#37_00952	11893_2#38_02950	11893_2#39_00067	11893_2#40_03335	11893_2#41_02943	11893_2#42_01498	11893_2#45_00921	11893_2#46_02271	11893_2#47_01380	11893_2#48_02069	11893_2#49_00507	11893_2#50_00348	11893_2#51_03388	11893_2#52_00577	11893_2#53_00971	11893_2#55_00631	11893_2#56_01715
fre		NAD(P)H-flavin reductase	271	271	1	26	7224				701	701	701	11439_1#1_03957	11439_1#2_03876	11439_1#3_03925	11439_1#4_03959	11439_1#5_04030	11439_1#6_03930	11439_1#7_03860	11439_1#8_03974	11439_1#90_03876	11439_1#91_03933	11439_1#92_03949	11439_1#93_03953	11439_1#94_03931	11439_1#95_04028	11439_1#96_03915	11893_2#33_03621	11893_2#34_03508	11893_2#35_03596	11893_2#36_03640	11893_2#37_03780	11893_2#38_03562	11893_2#39_03488	11893_2#40_03507	11893_2#41_03482	11893_2#42_03613	11893_2#45_04055	11893_2#46_04052	11893_2#47_03598	11893_2#48_03845	11893_2#49_03543	11893_2#50_03807	11893_2#51_03635	11893_2#52_03847	11893_2#53_03917	11893_2#55_03816	11893_2#56_03596
ulaR		HTH-type transcriptional regulator ulaR	271	271	1	26	8962				755	755	755	11439_1#1_03283	11439_1#2_02970	11439_1#3_03251	11439_1#4_02981	11439_1#5_03717	11439_1#6_02782	11439_1#7_03256	11439_1#8_02638	11439_1#90_03258	11439_1#91_02785	11439_1#92_03283	11439_1#93_02617	11439_1#94_02665	11439_1#95_03635	11439_1#96_00873	11893_2#33_00468	11893_2#34_01275	11893_2#35_00564	11893_2#36_00708	11893_2#37_01130	11893_2#38_01500	11893_2#39_00264	11893_2#40_02792	11893_2#41_02673	11893_2#42_04019	11893_2#45_00725	11893_2#46_02468	11893_2#47_01553	11893_2#48_01896	11893_2#49_00693	11893_2#50_00162	11893_2#51_01937	11893_2#52_00784	11893_2#53_00766	11893_2#55_00839	11893_2#56_01519
kdpE_2		KDP operon transcriptional regulatory protein KdpE	271	271	1	26	4267				677	677	677	11439_1#1_01372	11439_1#2_00965	11439_1#3_01372	11439_1#4_00658	11439_1#5_01679	11439_1#6_00370	11439_1#7_00701	11439_1#8_00371	11439_1#90_00659	11439_1#91_00064	11439_1#92_01293	11439_1#93_00064	11439_1#94_01009	11439_1#95_01678	11439_1#96_03928	11893_2#33_01027	11893_2#34_01006	11893_2#35_00006	11893_2#36_00006	11893_2#37_00050	11893_2#38_03643	11893_2#39_03642	11893_2#40_01008	11893_2#41_03668	11893_2#42_00693	11893_2#45_04136	11893_2#46_04133	11893_2#47_03295	11893_2#48_03374	11893_2#49_03651	11893_2#50_03299	11893_2#51_03648	11893_2#52_03860	11893_2#53_04028	11893_2#55_03897	11893_2#56_03832
yvoA_1		HTH-type transcriptional repressor yvoA	271	271	1	26	7592				719	719	719	11439_1#1_02242	11439_1#2_01994	11439_1#3_03039	11439_1#4_01934	11439_1#5_02306	11439_1#6_01827	11439_1#7_02371	11439_1#8_01690	11439_1#90_02003	11439_1#91_01829	11439_1#92_02225	11439_1#93_00999	11439_1#94_01998	11439_1#95_02242	11439_1#96_03075	11893_2#33_01244	11893_2#34_01941	11893_2#35_01325	11893_2#36_01374	11893_2#37_02106	11893_2#38_00152	11893_2#39_00596	11893_2#40_01560	11893_2#41_00149	11893_2#42_02627	11893_2#45_02169	11893_2#46_01646	11893_2#47_01985	11893_2#48_02172	11893_2#49_01894	11893_2#50_01624	11893_2#51_02408	11893_2#52_02273	11893_2#53_02445	11893_2#55_02787	11893_2#56_02900
malP_1		Maltodextrin phosphorylase	271	271	1	26	7515				2447	2447	2447	11439_1#1_02176	11439_1#2_02059	11439_1#3_03104	11439_1#4_01868	11439_1#5_02371	11439_1#6_01892	11439_1#7_02436	11439_1#8_01624	11439_1#90_02068	11439_1#91_01894	11439_1#92_02290	11439_1#93_01064	11439_1#94_01932	11439_1#95_02176	11439_1#96_03142	11893_2#33_01311	11893_2#34_02008	11893_2#35_01258	11893_2#36_01441	11893_2#37_02040	11893_2#38_00083	11893_2#39_00664	11893_2#40_01627	11893_2#41_00081	11893_2#42_02561	11893_2#45_02103	11893_2#46_01579	11893_2#47_03511	11893_2#48_03590	11893_2#49_03204	11893_2#50_03440	11893_2#51_02475	11893_2#52_02207	11893_2#53_02512	11893_2#55_02854	11893_2#56_02967
group_10220		Uncharacterized membrane protein	271	271	1	26	7528				761	761	761	11439_1#1_02190	11439_1#2_02046	11439_1#3_03091	11439_1#4_01882	11439_1#5_02358	11439_1#6_01879	11439_1#7_02423	11439_1#8_01638	11439_1#90_02055	11439_1#91_01881	11439_1#92_02277	11439_1#93_01051	11439_1#94_01946	11439_1#95_02190	11439_1#96_03128	11893_2#33_01297	11893_2#34_01994	11893_2#35_01272	11893_2#36_01427	11893_2#37_02053	11893_2#38_00097	11893_2#39_00650	11893_2#40_01613	11893_2#41_00095	11893_2#42_02575	11893_2#45_02116	11893_2#46_01593	11893_2#47_03498	11893_2#48_03577	11893_2#49_03217	11893_2#50_03453	11893_2#51_02461	11893_2#52_02220	11893_2#53_02498	11893_2#55_02840	11893_2#56_02953
group_10221		hypothetical protein	271	271	1	26	5359				311	311	311	11439_1#1_01275	11439_1#2_03550	11439_1#3_00706	11439_1#4_03396	11439_1#5_01277	11439_1#6_03439	11439_1#7_00034	11439_1#8_02506	11439_1#90_03578	11439_1#91_03442	11439_1#92_00034	11439_1#93_02485	11439_1#94_00034	11439_1#95_01275	11439_1#96_01025	11893_2#33_03772	11893_2#34_03715	11893_2#35_03729	11893_2#36_03791	11893_2#37_02798	11893_2#38_00400	11893_2#39_00783	11893_2#40_03732	11893_2#41_00397	11893_2#42_00034	11893_2#45_01645	11893_2#46_01464	11893_2#47_00840	11893_2#48_00241	11893_2#49_03602	11893_2#50_03561	11893_2#51_00681	11893_2#52_02092	11893_2#53_01416	11893_2#55_01335	11893_2#56_00943
can		Carbonic anhydrase 2	271	271	1	26	10890				662	662	662	11439_1#1_03578	11439_1#2_03265	11439_1#3_03546	11439_1#4_03276	11439_1#5_02538	11439_1#6_03289	11439_1#7_02601	11439_1#8_02935	11439_1#90_03150	11439_1#91_03292	11439_1#92_03498	11439_1#93_02884	11439_1#94_02931	11439_1#95_02716	11439_1#96_02940	11893_2#33_00086	11893_2#34_03092	11893_2#35_02861	11893_2#36_02906	11893_2#37_02722	11893_2#38_02769	11893_2#39_02710	11893_2#40_02971	11893_2#41_02439	11893_2#42_01683	11893_2#45_01101	11893_2#46_02945	11893_2#47_02530	11893_2#48_02671	11893_2#49_02438	11893_2#50_02695	11893_2#51_02669	11893_2#52_02435	11893_2#53_02678	11893_2#55_03020	11893_2#56_03159
hypB		Hydrogenase isoenzymes nickel incorporation protein hypB	271	271	1	26	10063				872	872	872	11439_1#1_00501	11439_1#2_00502	11439_1#3_00501	11439_1#4_00501	11439_1#5_00172	11439_1#6_02590	11439_1#7_02822	11439_1#8_03156	11439_1#90_00094	11439_1#91_02427	11439_1#92_01135	11439_1#93_03135	11439_1#94_03137	11439_1#95_00501	11439_1#96_00162	11893_2#33_03102	11893_2#34_00130	11893_2#35_03035	11893_2#36_03121	11893_2#37_00492	11893_2#38_02008	11893_2#39_02185	11893_2#40_00440	11893_2#41_02014	11893_2#42_01859	11893_2#45_00479	11893_2#46_00228	11893_2#47_01837	11893_2#48_00824	11893_2#49_01410	11893_2#50_01948	11893_2#51_00168	11893_2#52_00033	11893_2#53_00481	11893_2#55_00438	11893_2#56_00128
thrS		Threonine--tRNA ligase	271	271	1	26	5420				1928	1928	1928	11439_1#1_01209	11439_1#2_03484	11439_1#3_00772	11439_1#4_03462	11439_1#5_01211	11439_1#6_03505	11439_1#7_00100	11439_1#8_02440	11439_1#90_03511	11439_1#91_03508	11439_1#92_00099	11439_1#93_02418	11439_1#94_00100	11439_1#95_01209	11439_1#96_01083	11893_2#33_01743	11893_2#34_02408	11893_2#35_01840	11893_2#36_02193	11893_2#37_02866	11893_2#38_00457	11893_2#39_00840	11893_2#40_02027	11893_2#41_00454	11893_2#42_00100	11893_2#45_01703	11893_2#46_01406	11893_2#47_00907	11893_2#48_00174	11893_2#49_00016	11893_2#50_00833	11893_2#51_00739	11893_2#52_02034	11893_2#53_01358	11893_2#55_01277	11893_2#56_00886
malF		Maltose transport system permease protein malF	271	271	1	26	8732				1544	1544	1544	11439_1#1_03434	11439_1#2_03121	11439_1#3_03402	11439_1#4_03132	11439_1#5_03566	11439_1#6_02933	11439_1#7_03906	11439_1#8_02791	11439_1#90_04070	11439_1#91_02936	11439_1#92_03132	11439_1#93_02770	11439_1#94_02817	11439_1#95_03786	11439_1#96_04034	11893_2#33_03900	11893_2#34_03861	11893_2#35_03875	11893_2#36_03919	11893_2#37_03977	11893_2#38_03826	11893_2#39_03825	11893_2#40_03860	11893_2#41_03919	11893_2#42_03888	11893_2#45_04235	11893_2#46_04234	11893_2#47_03999	11893_2#48_04113	11893_2#49_04028	11893_2#50_00010	11893_2#51_03823	11893_2#52_03965	11893_2#53_04132	11893_2#55_03999	11893_2#56_04018
atpB		F-ATPase subunit 6	271	271	1	26	7130				815	815	815	11439_1#1_04365	11439_1#2_04358	11439_1#3_04305	11439_1#4_04342	11439_1#5_04431	11439_1#6_04295	11439_1#7_04412	11439_1#8_04397	11439_1#90_04613	11439_1#91_04329	11439_1#92_04333	11439_1#93_04429	11439_1#94_04446	11439_1#95_04349	11439_1#96_04255	11893_2#33_03824	11893_2#34_03785	11893_2#35_03829	11893_2#36_03843	11893_2#37_03900	11893_2#38_03750	11893_2#39_03779	11893_2#40_03784	11893_2#41_03873	11893_2#42_04324	11893_2#45_04189	11893_2#46_04156	11893_2#47_03728	11893_2#48_03870	11893_2#49_03731	11893_2#50_03832	11893_2#51_04213	11893_2#52_04245	11893_2#53_03719	11893_2#55_03920	11893_2#56_03939
lysC		Lysine-sensitive aspartokinase 3	271	271	1	26	8724				1349	1349	1349	11439_1#1_03442	11439_1#2_03129	11439_1#3_03410	11439_1#4_03140	11439_1#5_03558	11439_1#6_02941	11439_1#7_03914	11439_1#8_02799	11439_1#90_04078	11439_1#91_02944	11439_1#92_03124	11439_1#93_02778	11439_1#94_02825	11439_1#95_03794	11439_1#96_04042	11893_2#33_03892	11893_2#34_03853	11893_2#35_03867	11893_2#36_03911	11893_2#37_03969	11893_2#38_03818	11893_2#39_03817	11893_2#40_03852	11893_2#41_03911	11893_2#42_03880	11893_2#45_04227	11893_2#46_04242	11893_2#47_03991	11893_2#48_04105	11893_2#49_04020	11893_2#50_00002	11893_2#51_03815	11893_2#52_03973	11893_2#53_04140	11893_2#55_04007	11893_2#56_04026
wcaJ_1		Putative colanic biosynthesis UDP-glucose lipid carrier transferase	271	271	1	26	7988				1394	1394	1394	11439_1#1_03054	11439_1#2_02742	11439_1#3_02587	11439_1#4_02752	11439_1#5_03293	11439_1#6_00971	11439_1#7_01917	11439_1#8_00566	11439_1#90_02754	11439_1#91_00971	11439_1#92_02975	11439_1#93_01636	11439_1#94_01366	11439_1#95_03292	11439_1#96_02610	11893_2#33_02517	11893_2#34_02553	11893_2#35_02308	11893_2#36_02337	11893_2#37_02442	11893_2#38_00885	11893_2#39_01615	11893_2#40_02172	11893_2#41_01166	11893_2#42_02381	11893_2#45_03220	11893_2#46_02674	11893_2#47_00144	11893_2#48_01631	11893_2#49_01668	11893_2#50_00993	11893_2#51_02198	11893_2#52_01747	11893_2#53_02310	11893_2#55_02577	11893_2#56_02612
metB		Cystathionine gamma-synthase	271	271	1	26	7348				1160	1160	1160	11439_1#1_03924	11439_1#2_03759	11439_1#3_03808	11439_1#4_03770	11439_1#5_03841	11439_1#6_03813	11439_1#7_03672	11439_1#8_03870	11439_1#90_03721	11439_1#91_03900	11439_1#92_03760	11439_1#93_03849	11439_1#94_03813	11439_1#95_03839	11439_1#96_03702	11893_2#33_03296	11893_2#34_03257	11893_2#35_03270	11893_2#36_03240	11893_2#37_03337	11893_2#38_03079	11893_2#39_03252	11893_2#40_03087	11893_2#41_03148	11893_2#42_03420	11893_2#45_03844	11893_2#46_03766	11893_2#47_03118	11893_2#48_03271	11893_2#49_03094	11893_2#50_03122	11893_2#51_03225	11893_2#52_03427	11893_2#53_03610	11893_2#55_03603	11893_2#56_03269
ndhC		NAD(P)H-quinone oxidoreductase subunit 3	271	271	1	26	224				443	443	443	11439_1#1_01816	11439_1#2_01710	11439_1#3_01816	11439_1#4_01508	11439_1#5_01817	11439_1#6_01339	11439_1#7_01146	11439_1#8_01140	11439_1#90_01513	11439_1#91_01341	11439_1#92_01941	11439_1#93_00714	11439_1#94_01776	11439_1#95_01816	11439_1#96_01679	11893_2#33_01668	11893_2#34_01670	11893_2#35_00902	11893_2#36_01103	11893_2#37_01539	11893_2#38_03405	11893_2#39_03474	11893_2#40_01289	11893_2#41_03400	11893_2#42_01341	11893_2#45_02653	11893_2#46_02130	11893_2#47_03431	11893_2#48_03485	11893_2#49_03299	11893_2#50_02296	11893_2#51_01134	11893_2#52_00977	11893_2#53_01525	11893_2#55_01645	11893_2#56_02055
menA		1,4-dihydroxy-2-naphthoate octaprenyltransferase	271	271	1	26	7338				929	929	929	11439_1#1_03914	11439_1#2_03769	11439_1#3_03818	11439_1#4_03780	11439_1#5_03851	11439_1#6_03823	11439_1#7_03682	11439_1#8_03860	11439_1#90_03711	11439_1#91_03890	11439_1#92_03770	11439_1#93_03839	11439_1#94_03823	11439_1#95_03849	11439_1#96_03692	11893_2#33_03286	11893_2#34_03247	11893_2#35_03260	11893_2#36_03250	11893_2#37_03327	11893_2#38_03089	11893_2#39_03242	11893_2#40_03097	11893_2#41_03138	11893_2#42_03410	11893_2#45_03834	11893_2#46_03776	11893_2#47_03128	11893_2#48_03261	11893_2#49_03084	11893_2#50_03132	11893_2#51_03215	11893_2#52_03437	11893_2#53_03600	11893_2#55_03593	11893_2#56_03279
mgtB		Magnesium-transporting ATPase, P-type 1	271	271	1	26	7772				2726	2726	2726	11439_1#1_02400	11439_1#2_01836	11439_1#3_02881	11439_1#4_02092	11439_1#5_02148	11439_1#6_01669	11439_1#7_02213	11439_1#8_01849	11439_1#90_01844	11439_1#91_01671	11439_1#92_02067	11439_1#93_00840	11439_1#94_02156	11439_1#95_02400	11439_1#96_03484	11893_2#33_01082	11893_2#34_01779	11893_2#35_01487	11893_2#36_01212	11893_2#37_02254	11893_2#38_00315	11893_2#39_00433	11893_2#40_01398	11893_2#41_00312	11893_2#42_02785	11893_2#45_02332	11893_2#46_01809	11893_2#47_02144	11893_2#48_02332	11893_2#49_02053	11893_2#50_01785	11893_2#51_03073	11893_2#52_03194	11893_2#53_03234	11893_2#55_03451	11893_2#56_03709
ompR		Transcriptional regulatory protein OmpR	271	271	1	26	7486				719	719	719	11439_1#1_02151	11439_1#2_02084	11439_1#3_03129	11439_1#4_01843	11439_1#5_02396	11439_1#6_01917	11439_1#7_02461	11439_1#8_01599	11439_1#90_02093	11439_1#91_01919	11439_1#92_02315	11439_1#93_01089	11439_1#94_01907	11439_1#95_02151	11439_1#96_03167	11893_2#33_01336	11893_2#34_02033	11893_2#35_01233	11893_2#36_01466	11893_2#37_02009	11893_2#38_00056	11893_2#39_00690	11893_2#40_01652	11893_2#41_00056	11893_2#42_02536	11893_2#45_02078	11893_2#46_01554	11893_2#47_03542	11893_2#48_03622	11893_2#49_03173	11893_2#50_03410	11893_2#51_02500	11893_2#52_02182	11893_2#53_02537	11893_2#55_02879	11893_2#56_02992
lexA		LexA repressor	271	271	1	26	8741				608	608	608	11439_1#1_03425	11439_1#2_03112	11439_1#3_03393	11439_1#4_03123	11439_1#5_03575	11439_1#6_02924	11439_1#7_03897	11439_1#8_02782	11439_1#90_04061	11439_1#91_02927	11439_1#92_03141	11439_1#93_02761	11439_1#94_02808	11439_1#95_03777	11439_1#96_04025	11893_2#33_03909	11893_2#34_03870	11893_2#35_03884	11893_2#36_03928	11893_2#37_03986	11893_2#38_03835	11893_2#39_03834	11893_2#40_03869	11893_2#41_03928	11893_2#42_03897	11893_2#45_04244	11893_2#46_04225	11893_2#47_04008	11893_2#48_04122	11893_2#49_04037	11893_2#50_00019	11893_2#51_03832	11893_2#52_03956	11893_2#53_04123	11893_2#55_03990	11893_2#56_04009
lon		Lon protease	271	271	1	26	4028				2354	2369	2354	11439_1#1_01619	11439_1#2_00717	11439_1#3_01619	11439_1#4_00907	11439_1#5_01432	11439_1#6_00122	11439_1#7_00949	11439_1#8_00122	11439_1#90_00907	11439_1#91_00311	11439_1#92_01540	11439_1#93_00313	11439_1#94_00762	11439_1#95_01430	11439_1#96_01923	11893_2#33_00783	11893_2#34_00762	11893_2#35_00250	11893_2#36_00250	11893_2#37_00292	11893_2#38_02577	11893_2#39_01286	11893_2#40_00764	11893_2#41_02248	11893_2#42_00940	11893_2#45_01354	11893_2#46_00916	11893_2#47_02245	11893_2#48_02552	11893_2#49_02271	11893_2#50_02539	11893_2#51_01603	11893_2#52_01447	11893_2#53_01995	11893_2#55_01889	11893_2#56_01233
nrdF		Ribonucleoside-diphosphate reductase 2 subunit beta	271	271	1	26	10020				959	959	959	11439_1#1_00549	11439_1#2_00550	11439_1#3_00549	11439_1#4_00549	11439_1#5_00124	11439_1#6_02638	11439_1#7_02870	11439_1#8_03204	11439_1#90_00046	11439_1#91_02379	11439_1#92_01183	11439_1#93_03183	11439_1#94_03089	11439_1#95_00549	11439_1#96_00113	11893_2#33_03053	11893_2#34_00082	11893_2#35_03083	11893_2#36_03073	11893_2#37_04023	11893_2#38_01960	11893_2#39_02233	11893_2#40_00488	11893_2#41_02062	11893_2#42_01811	11893_2#45_00528	11893_2#46_00180	11893_2#47_01885	11893_2#48_00776	11893_2#49_01459	11893_2#50_01900	11893_2#51_00119	11893_2#52_03547	11893_2#53_00530	11893_2#55_00487	11893_2#56_00080
asnS		Asparagine--tRNA ligase	271	271	1	26	6183				1400	1400	1400	11439_1#1_02632	11439_1#2_02317	11439_1#3_02277	11439_1#4_02321	11439_1#5_02985	11439_1#6_02150	11439_1#7_01604	11439_1#8_01394	11439_1#90_02326	11439_1#91_02152	11439_1#92_02548	11439_1#93_01326	11439_1#94_02388	11439_1#95_02984	11439_1#96_02330	11893_2#33_02815	11893_2#34_02850	11893_2#35_02608	11893_2#36_02635	11893_2#37_03664	11893_2#38_01184	11893_2#39_02858	11893_2#40_02487	11893_2#41_00867	11893_2#42_02909	11893_2#45_02866	11893_2#46_03084	11893_2#47_00620	11893_2#48_00522	11893_2#49_00953	11893_2#50_01417	11893_2#51_04162	11893_2#52_02780	11893_2#53_03135	11893_2#55_02296	11893_2#56_02331
yecS_1		Inner membrane amino-acid ABC transporter permease protein yecS	271	271	1	26	5902				680	680	680	11439_1#1_00905	11439_1#2_01260	11439_1#3_01077	11439_1#4_01201	11439_1#5_00906	11439_1#6_00606	11439_1#7_00404	11439_1#8_01985	11439_1#90_01265	11439_1#91_00669	11439_1#92_00403	11439_1#93_02115	11439_1#94_00405	11439_1#95_00905	11439_1#96_01388	11893_2#33_02046	11893_2#34_02104	11893_2#35_01537	11893_2#36_01890	11893_2#37_01755	11893_2#38_00725	11893_2#39_01100	11893_2#40_01723	11893_2#41_00695	11893_2#42_00405	11893_2#45_02007	11893_2#46_01100	11893_2#47_01196	11893_2#48_02925	11893_2#49_00325	11893_2#50_00530	11893_2#51_01044	11893_2#52_03067	11893_2#53_01053	11893_2#55_00972	11893_2#56_00579
group_10239		hypothetical protein	271	271	1	26	5703				950	950	950	11439_1#1_02687	11439_1#2_02262	11439_1#3_02332	11439_1#4_02266	11439_1#5_03040	11439_1#6_02095	11439_1#7_01549	11439_1#8_01339	11439_1#90_02271	11439_1#91_02097	11439_1#92_02493	11439_1#93_01381	11439_1#94_02443	11439_1#95_03039	11439_1#96_02386	11893_2#33_02759	11893_2#34_02794	11893_2#35_02664	11893_2#36_02579	11893_2#37_03501	11893_2#38_01128	11893_2#39_02914	11893_2#40_02543	11893_2#41_00923	11893_2#42_02964	11893_2#45_02810	11893_2#46_03140	11893_2#47_00564	11893_2#48_00578	11893_2#49_00897	11893_2#50_01473	11893_2#51_03340	11893_2#52_02836	11893_2#53_03079	11893_2#55_02352	11893_2#56_02387
argE		Acetylornithine deacetylase	271	271	1	26	7370				1151	1151	1151	11439_1#1_03939	11439_1#2_03744	11439_1#3_03793	11439_1#4_03755	11439_1#5_03826	11439_1#6_03798	11439_1#7_03657	11439_1#8_03885	11439_1#90_03736	11439_1#91_03915	11439_1#92_03745	11439_1#93_03864	11439_1#94_03798	11439_1#95_03824	11439_1#96_03723	11893_2#33_03316	11893_2#34_03277	11893_2#35_03290	11893_2#36_03220	11893_2#37_03357	11893_2#38_03059	11893_2#39_03272	11893_2#40_03067	11893_2#41_03168	11893_2#42_03435	11893_2#45_03864	11893_2#46_03746	11893_2#47_03098	11893_2#48_03291	11893_2#49_03114	11893_2#50_03102	11893_2#51_03246	11893_2#52_03406	11893_2#53_03631	11893_2#55_03624	11893_2#56_03249
hinT		HIT-like protein hinT	271	271	1	26	6362				377	377	377	11439_1#1_02485	11439_1#2_02464	11439_1#3_02130	11439_1#4_02468	11439_1#5_02838	11439_1#6_02297	11439_1#7_01751	11439_1#8_01541	11439_1#90_02474	11439_1#91_02299	11439_1#92_02696	11439_1#93_01179	11439_1#94_02241	11439_1#95_02837	11439_1#96_02124	11893_2#33_02966	11893_2#34_03001	11893_2#35_02457	11893_2#36_02786	11893_2#37_03155	11893_2#38_01334	11893_2#39_03001	11893_2#40_02336	11893_2#41_00716	11893_2#42_03735	11893_2#45_03073	11893_2#46_03730	11893_2#47_00770	11893_2#48_00309	11893_2#49_01156	11893_2#50_01267	11893_2#51_03991	11893_2#52_03245	11893_2#53_03498	11893_2#55_02090	11893_2#56_04469
mukE_1		hypothetical protein	271	271	1	26	6176				704	704	704	11439_1#1_02639	11439_1#2_02310	11439_1#3_02284	11439_1#4_02314	11439_1#5_02992	11439_1#6_02143	11439_1#7_01597	11439_1#8_01387	11439_1#90_02319	11439_1#91_02145	11439_1#92_02541	11439_1#93_01333	11439_1#94_02395	11439_1#95_02991	11439_1#96_02337	11893_2#33_02808	11893_2#34_02843	11893_2#35_02615	11893_2#36_02628	11893_2#37_03671	11893_2#38_01177	11893_2#39_02865	11893_2#40_02494	11893_2#41_00874	11893_2#42_02916	11893_2#45_02859	11893_2#46_03091	11893_2#47_00613	11893_2#48_00529	11893_2#49_00946	11893_2#50_01424	11893_2#51_04169	11893_2#52_02787	11893_2#53_03128	11893_2#55_02303	11893_2#56_02338
ftnA_2		Ferritin-1	271	271	1	26	8190				503	503	503	11439_1#1_02891	11439_1#2_02580	11439_1#3_02749	11439_1#4_02590	11439_1#5_03455	11439_1#6_01133	11439_1#7_02081	11439_1#8_00730	11439_1#90_02590	11439_1#91_01134	11439_1#92_02812	11439_1#93_01800	11439_1#94_01203	11439_1#95_03455	11439_1#96_03247	11893_2#33_03695	11893_2#34_03614	11893_2#35_03628	11893_2#36_03714	11893_2#37_03855	11893_2#38_03708	11893_2#39_03707	11893_2#40_03655	11893_2#41_03766	11893_2#42_02218	11893_2#45_03404	11893_2#46_03406	11893_2#47_00319	11893_2#48_01439	11893_2#49_01843	11893_2#50_01168	11893_2#51_02779	11893_2#52_02545	11893_2#53_02972	11893_2#55_03315	11893_2#56_03862
csiR		Carbon starvation induced regulator	271	271	1	26	10005				677	677	677	11439_1#1_00564	11439_1#2_00565	11439_1#3_00564	11439_1#4_00564	11439_1#5_00109	11439_1#6_02653	11439_1#7_02885	11439_1#8_03219	11439_1#90_00031	11439_1#91_02364	11439_1#92_01198	11439_1#93_03198	11439_1#94_03074	11439_1#95_00564	11439_1#96_00098	11893_2#33_03038	11893_2#34_00067	11893_2#35_03098	11893_2#36_03058	11893_2#37_04038	11893_2#38_01945	11893_2#39_02248	11893_2#40_00503	11893_2#41_02077	11893_2#42_01796	11893_2#45_00543	11893_2#46_00165	11893_2#47_01900	11893_2#48_00761	11893_2#49_01474	11893_2#50_01885	11893_2#51_00104	11893_2#52_03562	11893_2#53_00545	11893_2#55_00502	11893_2#56_00064
group_10245		hypothetical protein	271	271	1	26	8937				461	461	461	11439_1#1_03307	11439_1#2_02994	11439_1#3_03275	11439_1#4_03005	11439_1#5_03693	11439_1#6_02806	11439_1#7_03232	11439_1#8_02662	11439_1#90_03282	11439_1#91_02809	11439_1#92_03259	11439_1#93_02641	11439_1#94_02689	11439_1#95_03659	11439_1#96_00897	11893_2#33_00492	11893_2#34_01299	11893_2#35_00540	11893_2#36_00732	11893_2#37_01154	11893_2#38_01524	11893_2#39_00288	11893_2#40_02816	11893_2#41_02649	11893_2#42_04043	11893_2#45_00701	11893_2#46_02492	11893_2#47_01577	11893_2#48_01872	11893_2#49_00717	11893_2#50_00138	11893_2#51_01961	11893_2#52_00808	11893_2#53_00742	11893_2#55_00863	11893_2#56_01495
rhaR		L-rhamnose operon transcriptional activator rhaR	271	271	1	26	7290				848	848	848	11439_1#1_03874	11439_1#2_03809	11439_1#3_03858	11439_1#4_03820	11439_1#5_03891	11439_1#6_03863	11439_1#7_03722	11439_1#8_03820	11439_1#90_03671	11439_1#91_03850	11439_1#92_03810	11439_1#93_03799	11439_1#94_03863	11439_1#95_03889	11439_1#96_03651	11893_2#33_03245	11893_2#34_03206	11893_2#35_03219	11893_2#36_03291	11893_2#37_03247	11893_2#38_03130	11893_2#39_03201	11893_2#40_03138	11893_2#41_03097	11893_2#42_03370	11893_2#45_03793	11893_2#46_03817	11893_2#47_03169	11893_2#48_03220	11893_2#49_03043	11893_2#50_03173	11893_2#51_03174	11893_2#52_03478	11893_2#53_03559	11893_2#55_03552	11893_2#56_03320
ispA		Farnesyl diphosphate synthase	271	271	1	26	3996				899	899	899	11439_1#1_01646	11439_1#2_00690	11439_1#3_01646	11439_1#4_00934	11439_1#5_01405	11439_1#6_00095	11439_1#7_00976	11439_1#8_00095	11439_1#90_00934	11439_1#91_00338	11439_1#92_01567	11439_1#93_00340	11439_1#94_00735	11439_1#95_01403	11439_1#96_01950	11893_2#33_00756	11893_2#34_00735	11893_2#35_00277	11893_2#36_00277	11893_2#37_00319	11893_2#38_02550	11893_2#39_01313	11893_2#40_00737	11893_2#41_02221	11893_2#42_00967	11893_2#45_01381	11893_2#46_00889	11893_2#47_02218	11893_2#48_02579	11893_2#49_02298	11893_2#50_02566	11893_2#51_01576	11893_2#52_01420	11893_2#53_01968	11893_2#55_01916	11893_2#56_01206
yjiA_1		Uncharacterized GTP-binding protein YjiA	271	271	1	26	9179				956	956	956	11439_1#1_03701	11439_1#2_03620	11439_1#3_03669	11439_1#4_03631	11439_1#5_02767	11439_1#6_03751	11439_1#7_03468	11439_1#8_03506	11439_1#90_02921	11439_1#91_03677	11439_1#92_03621	11439_1#93_03562	11439_1#94_03532	11439_1#95_02487	11439_1#96_00718	11893_2#33_00324	11893_2#34_01131	11893_2#35_00708	11893_2#36_00564	11893_2#37_00997	11893_2#38_01352	11893_2#39_00119	11893_2#40_02648	11893_2#41_02725	11893_2#42_01453	11893_2#45_00869	11893_2#46_02324	11893_2#47_01432	11893_2#48_02017	11893_2#49_00559	11893_2#50_00296	11893_2#51_01782	11893_2#52_00629	11893_2#53_00919	11893_2#55_00683	11893_2#56_01663
mdtC_1		Multidrug transporter MdtC	271	271	1	26	7960				3080	3080	3080	11439_1#1_03080	11439_1#2_02768	11439_1#3_02561	11439_1#4_02778	11439_1#5_03267	11439_1#6_00945	11439_1#7_01891	11439_1#8_00540	11439_1#90_02780	11439_1#91_00945	11439_1#92_03001	11439_1#93_01610	11439_1#94_01392	11439_1#95_03266	11439_1#96_02584	11893_2#33_02490	11893_2#34_02527	11893_2#35_02334	11893_2#36_02311	11893_2#37_02416	11893_2#38_00859	11893_2#39_01641	11893_2#40_02146	11893_2#41_01192	11893_2#42_02407	11893_2#45_03194	11893_2#46_02648	11893_2#47_00118	11893_2#48_01657	11893_2#49_01642	11893_2#50_00967	11893_2#51_02172	11893_2#52_01721	11893_2#53_02336	11893_2#55_02551	11893_2#56_02586
tatD		Deoxyribonuclease TatD	271	271	1	26	7221				794	794	794	11439_1#1_03960	11439_1#2_03879	11439_1#3_03928	11439_1#4_03956	11439_1#5_04027	11439_1#6_03933	11439_1#7_03857	11439_1#8_03971	11439_1#90_03879	11439_1#91_03936	11439_1#92_03946	11439_1#93_03950	11439_1#94_03934	11439_1#95_04025	11439_1#96_03912	11893_2#33_03618	11893_2#34_03511	11893_2#35_03593	11893_2#36_03637	11893_2#37_03777	11893_2#38_03559	11893_2#39_03491	11893_2#40_03510	11893_2#41_03485	11893_2#42_03610	11893_2#45_04052	11893_2#46_04049	11893_2#47_03601	11893_2#48_03842	11893_2#49_03540	11893_2#50_03804	11893_2#51_03632	11893_2#52_03844	11893_2#53_03914	11893_2#55_03813	11893_2#56_03599
oxyR_3		Morphology and auto-aggregation control protein	271	271	1	26	7374				917	917	917	11439_1#1_03943	11439_1#2_03740	11439_1#3_03789	11439_1#4_03751	11439_1#5_03822	11439_1#6_03794	11439_1#7_03653	11439_1#8_03889	11439_1#90_03740	11439_1#91_03919	11439_1#92_03741	11439_1#93_03868	11439_1#94_03794	11439_1#95_03820	11439_1#96_03727	11893_2#33_03320	11893_2#34_03281	11893_2#35_03294	11893_2#36_03216	11893_2#37_03361	11893_2#38_03055	11893_2#39_03276	11893_2#40_03063	11893_2#41_03172	11893_2#42_03439	11893_2#45_03868	11893_2#46_03742	11893_2#47_03094	11893_2#48_03295	11893_2#49_03118	11893_2#50_03098	11893_2#51_03250	11893_2#52_03402	11893_2#53_03635	11893_2#55_03628	11893_2#56_03245
fabH		3-oxoacyl-[acyl-carrier-protein] synthase 3	271	271	1	26	6350				953	953	953	11439_1#1_02497	11439_1#2_02452	11439_1#3_02142	11439_1#4_02456	11439_1#5_02850	11439_1#6_02285	11439_1#7_01739	11439_1#8_01529	11439_1#90_02462	11439_1#91_02287	11439_1#92_02684	11439_1#93_01191	11439_1#94_02253	11439_1#95_02849	11439_1#96_02136	11893_2#33_02953	11893_2#34_02988	11893_2#35_02470	11893_2#36_02773	11893_2#37_03143	11893_2#38_01322	11893_2#39_03013	11893_2#40_02349	11893_2#41_00728	11893_2#42_03747	11893_2#45_03061	11893_2#46_03718	11893_2#47_00758	11893_2#48_00321	11893_2#49_01144	11893_2#50_01279	11893_2#51_03979	11893_2#52_03257	11893_2#53_03486	11893_2#55_02102	11893_2#56_02140
galE		UDP-glucose 4-epimerase	271	271	1	26	9350				1016	1016	1016	11439_1#1_02802	11439_1#2_02147	11439_1#3_02447	11439_1#4_02150	11439_1#5_03155	11439_1#6_01980	11439_1#7_01433	11439_1#8_01223	11439_1#90_02156	11439_1#91_01982	11439_1#92_02378	11439_1#93_01497	11439_1#94_02559	11439_1#95_03154	11439_1#96_02818	11893_2#33_03980	11893_2#34_03956	11893_2#35_03956	11893_2#36_03959	11893_2#37_03374	11893_2#38_03971	11893_2#39_03931	11893_2#40_03995	11893_2#41_04087	11893_2#42_03079	11893_2#45_04316	11893_2#46_04270	11893_2#47_03863	11893_2#48_04095	11893_2#49_03855	11893_2#50_03956	11893_2#51_04051	11893_2#52_04154	11893_2#53_04288	11893_2#55_04035	11893_2#56_04054
mxiC		hypothetical protein	271	271	1	26	10104				1118	1118	1118	11439_1#1_00459	11439_1#2_00460	11439_1#3_00459	11439_1#4_00459	11439_1#5_00214	11439_1#6_02548	11439_1#7_02780	11439_1#8_03114	11439_1#90_00136	11439_1#91_02469	11439_1#92_01093	11439_1#93_03093	11439_1#94_03179	11439_1#95_00459	11439_1#96_00203	11893_2#33_03143	11893_2#34_00169	11893_2#35_02994	11893_2#36_03162	11893_2#37_00534	11893_2#38_02049	11893_2#39_02144	11893_2#40_00401	11893_2#41_01973	11893_2#42_01901	11893_2#45_00438	11893_2#46_00269	11893_2#47_01796	11893_2#48_00865	11893_2#49_01369	11893_2#50_01989	11893_2#51_00209	11893_2#52_00074	11893_2#53_00439	11893_2#55_00397	11893_2#56_00169
yjcD		Putative permease yjcD	271	271	1	26	8780				1349	1349	1349	11439_1#1_03395	11439_1#2_03082	11439_1#3_03363	11439_1#4_03093	11439_1#5_03605	11439_1#6_02894	11439_1#7_03143	11439_1#8_02752	11439_1#90_03371	11439_1#91_02897	11439_1#92_03171	11439_1#93_02731	11439_1#94_02778	11439_1#95_03747	11439_1#96_00983	11893_2#33_00581	11893_2#34_01387	11893_2#35_00452	11893_2#36_00820	11893_2#37_01254	11893_2#38_01612	11893_2#39_00376	11893_2#40_02904	11893_2#41_02561	11893_2#42_03453	11893_2#45_03596	11893_2#46_03572	11893_2#47_01666	11893_2#48_01783	11893_2#49_00806	11893_2#50_00049	11893_2#51_02048	11893_2#52_00895	11893_2#53_00656	11893_2#55_00949	11893_2#56_01409
fieF		Ferrous-iron efflux pump FieF	271	271	1	26	7310				902	902	902	11439_1#1_03886	11439_1#2_03797	11439_1#3_03846	11439_1#4_03808	11439_1#5_03879	11439_1#6_03851	11439_1#7_03710	11439_1#8_03832	11439_1#90_03683	11439_1#91_03862	11439_1#92_03798	11439_1#93_03811	11439_1#94_03851	11439_1#95_03877	11439_1#96_03664	11893_2#33_03258	11893_2#34_03219	11893_2#35_03232	11893_2#36_03278	11893_2#37_03299	11893_2#38_03117	11893_2#39_03214	11893_2#40_03125	11893_2#41_03110	11893_2#42_03382	11893_2#45_03806	11893_2#46_03804	11893_2#47_03156	11893_2#48_03233	11893_2#49_03056	11893_2#50_03160	11893_2#51_03187	11893_2#52_03465	11893_2#53_03572	11893_2#55_03565	11893_2#56_03307
rutR		Rut operon repressor	271	271	1	26	6278				638	638	638	11439_1#1_02565	11439_1#2_02384	11439_1#3_02210	11439_1#4_02388	11439_1#5_02918	11439_1#6_02217	11439_1#7_01671	11439_1#8_01461	11439_1#90_02393	11439_1#91_02219	11439_1#92_02616	11439_1#93_01259	11439_1#94_02321	11439_1#95_02917	11439_1#96_02208	11893_2#33_02881	11893_2#34_02916	11893_2#35_02542	11893_2#36_02701	11893_2#37_03071	11893_2#38_01250	11893_2#39_03085	11893_2#40_02421	11893_2#41_00800	11893_2#42_02842	11893_2#45_02989	11893_2#46_03646	11893_2#47_00687	11893_2#48_00393	11893_2#49_01072	11893_2#50_01351	11893_2#51_03733	11893_2#52_03329	11893_2#53_03414	11893_2#55_02174	11893_2#56_02212
nrdD		Anaerobic ribonucleoside-triphosphate reductase	271	271	1	26	9079				2138	2138	2138	11439_1#1_03233	11439_1#2_02920	11439_1#3_03201	11439_1#4_02931	11439_1#5_03767	11439_1#6_02732	11439_1#7_03306	11439_1#8_02588	11439_1#90_03208	11439_1#91_02735	11439_1#92_03333	11439_1#93_02567	11439_1#94_02615	11439_1#95_03585	11439_1#96_00802	11893_2#33_00398	11893_2#34_01205	11893_2#35_00634	11893_2#36_00638	11893_2#37_01080	11893_2#38_01428	11893_2#39_00193	11893_2#40_02722	11893_2#41_02800	11893_2#42_03937	11893_2#45_00796	11893_2#46_02397	11893_2#47_01501	11893_2#48_01948	11893_2#49_00641	11893_2#50_00214	11893_2#51_01866	11893_2#52_00713	11893_2#53_00837	11893_2#55_00768	11893_2#56_01590
cydA		Cytochrome d ubiquinol oxidase subunit 1	271	271	1	26	4305				1568	1568	1568	11439_1#1_01336	11439_1#2_01001	11439_1#3_01336	11439_1#4_00622	11439_1#5_01715	11439_1#6_00406	11439_1#7_00664	11439_1#8_00407	11439_1#90_00622	11439_1#91_00028	11439_1#92_01257	11439_1#93_00028	11439_1#94_01045	11439_1#95_01714	11439_1#96_04198	11893_2#33_04078	11893_2#34_04095	11893_2#35_04049	11893_2#36_04093	11893_2#37_00026	11893_2#38_04146	11893_2#39_04065	11893_2#40_04088	11893_2#41_04226	11893_2#42_00657	11893_2#45_04414	11893_2#46_04404	11893_2#47_03332	11893_2#48_03411	11893_2#49_03688	11893_2#50_03336	11893_2#51_04126	11893_2#52_04188	11893_2#53_04428	11893_2#55_04170	11893_2#56_04188
group_10260		putative transcriptional regulator	271	271	1	26	7639				332	332	332	11439_1#1_02284	11439_1#2_01952	11439_1#3_02997	11439_1#4_01976	11439_1#5_02264	11439_1#6_01785	11439_1#7_02329	11439_1#8_01732	11439_1#90_01961	11439_1#91_01787	11439_1#92_02183	11439_1#93_00957	11439_1#94_02040	11439_1#95_02284	11439_1#96_03027	11893_2#33_01196	11893_2#34_01893	11893_2#35_01373	11893_2#36_01326	11893_2#37_02149	11893_2#38_00202	11893_2#39_00546	11893_2#40_01512	11893_2#41_00199	11893_2#42_02669	11893_2#45_02218	11893_2#46_01695	11893_2#47_02034	11893_2#48_02221	11893_2#49_01943	11893_2#50_01674	11893_2#51_02360	11893_2#52_02321	11893_2#53_02397	11893_2#55_02739	11893_2#56_02852
htrB_2		Lipid A biosynthesis lauroyl acyltransferase	271	271	1	26	6312				920	920	920	11439_1#1_02535	11439_1#2_02414	11439_1#3_02180	11439_1#4_02418	11439_1#5_02888	11439_1#6_02247	11439_1#7_01701	11439_1#8_01491	11439_1#90_02424	11439_1#91_02249	11439_1#92_02646	11439_1#93_01229	11439_1#94_02291	11439_1#95_02887	11439_1#96_02174	11893_2#33_02915	11893_2#34_02950	11893_2#35_02508	11893_2#36_02735	11893_2#37_03105	11893_2#38_01283	11893_2#39_03051	11893_2#40_02387	11893_2#41_00766	11893_2#42_04292	11893_2#45_03023	11893_2#46_03680	11893_2#47_00720	11893_2#48_00359	11893_2#49_01106	11893_2#50_01317	11893_2#51_03941	11893_2#52_03295	11893_2#53_03448	11893_2#55_02140	11893_2#56_02178
yciC		hypothetical protein	271	271	1	26	6124				743	743	743	11439_1#1_00807	11439_1#2_01162	11439_1#3_01175	11439_1#4_01299	11439_1#5_00808	11439_1#6_00704	11439_1#7_00503	11439_1#8_02084	11439_1#90_01167	11439_1#91_00571	11439_1#92_00501	11439_1#93_02016	11439_1#94_00504	11439_1#95_00807	11439_1#96_03817	11893_2#33_03524	11893_2#34_03418	11893_2#35_03498	11893_2#36_03476	11893_2#37_01855	11893_2#38_03383	11893_2#39_03873	11893_2#40_03484	11893_2#41_03378	11893_2#42_00503	11893_2#45_03958	11893_2#46_03886	11893_2#47_01296	11893_2#48_03980	11893_2#49_00425	11893_2#50_00430	11893_2#51_03470	11893_2#52_03749	11893_2#53_03820	11893_2#55_03718	11893_2#56_03574
recA		Recombinase A	271	271	1	26	10036				1061	1061	1061	11439_1#1_00529	11439_1#2_00530	11439_1#3_00529	11439_1#4_00529	11439_1#5_00144	11439_1#6_02618	11439_1#7_02850	11439_1#8_03184	11439_1#90_00066	11439_1#91_02399	11439_1#92_01163	11439_1#93_03163	11439_1#94_03109	11439_1#95_00529	11439_1#96_00134	11893_2#33_03075	11893_2#34_00103	11893_2#35_03062	11893_2#36_03094	11893_2#37_00465	11893_2#38_01981	11893_2#39_02212	11893_2#40_00467	11893_2#41_02041	11893_2#42_01831	11893_2#45_00506	11893_2#46_00201	11893_2#47_01864	11893_2#48_00797	11893_2#49_01438	11893_2#50_01921	11893_2#51_00140	11893_2#52_00005	11893_2#53_00509	11893_2#55_00466	11893_2#56_00101
ribF		Riboflavin biosynthesis protein ribF	271	271	1	26	9290				938	938	938	11439_1#1_03805	11439_1#2_03724	11439_1#3_03773	11439_1#4_03735	11439_1#5_02663	11439_1#6_03647	11439_1#7_03364	11439_1#8_03610	11439_1#90_03025	11439_1#91_03781	11439_1#92_03725	11439_1#93_03458	11439_1#94_03636	11439_1#95_02591	11439_1#96_00609	11893_2#33_00212	11893_2#34_01020	11893_2#35_00819	11893_2#36_00453	11893_2#37_00896	11893_2#38_02892	11893_2#39_00009	11893_2#40_03393	11893_2#41_02885	11893_2#42_01557	11893_2#45_00979	11893_2#46_02213	11893_2#47_01320	11893_2#48_02128	11893_2#49_00448	11893_2#50_00407	11893_2#51_03446	11893_2#52_00520	11893_2#53_01029	11893_2#55_00574	11893_2#56_01773
gltS		Glutamate permease	271	271	1	26	7747				1205	1205	1205	11439_1#1_02382	11439_1#2_01854	11439_1#3_02899	11439_1#4_02074	11439_1#5_02166	11439_1#6_01687	11439_1#7_02231	11439_1#8_01830	11439_1#90_01863	11439_1#91_01689	11439_1#92_02085	11439_1#93_00859	11439_1#94_02138	11439_1#95_02382	11439_1#96_03504	11893_2#33_01102	11893_2#34_01799	11893_2#35_01467	11893_2#36_01232	11893_2#37_02237	11893_2#38_00295	11893_2#39_00453	11893_2#40_01418	11893_2#41_00292	11893_2#42_02767	11893_2#45_02312	11893_2#46_01789	11893_2#47_02127	11893_2#48_02315	11893_2#49_02036	11893_2#50_01768	11893_2#51_03053	11893_2#52_03174	11893_2#53_03254	11893_2#55_03431	11893_2#56_03689
group_10266		polysaccharide export protein Wza	271	271	1	26	7972				1139	1139	1139	11439_1#1_03069	11439_1#2_02757	11439_1#3_02572	11439_1#4_02767	11439_1#5_03278	11439_1#6_00956	11439_1#7_01902	11439_1#8_00551	11439_1#90_02769	11439_1#91_00956	11439_1#92_02990	11439_1#93_01621	11439_1#94_01381	11439_1#95_03277	11439_1#96_02595	11893_2#33_02502	11893_2#34_02538	11893_2#35_02323	11893_2#36_02322	11893_2#37_02427	11893_2#38_00870	11893_2#39_01630	11893_2#40_02157	11893_2#41_01181	11893_2#42_02396	11893_2#45_03205	11893_2#46_02659	11893_2#47_00129	11893_2#48_01646	11893_2#49_01653	11893_2#50_00978	11893_2#51_02183	11893_2#52_01732	11893_2#53_02325	11893_2#55_02562	11893_2#56_02597
flgB		Putative proximal rod protein	271	271	1	26	6331				416	416	416	11439_1#1_02514	11439_1#2_02435	11439_1#3_02159	11439_1#4_02439	11439_1#5_02867	11439_1#6_02268	11439_1#7_01722	11439_1#8_01512	11439_1#90_02445	11439_1#91_02270	11439_1#92_02667	11439_1#93_01208	11439_1#94_02270	11439_1#95_02866	11439_1#96_02155	11893_2#33_02934	11893_2#34_02969	11893_2#35_02489	11893_2#36_02754	11893_2#37_03124	11893_2#38_01303	11893_2#39_03032	11893_2#40_02368	11893_2#41_00747	11893_2#42_03764	11893_2#45_03042	11893_2#46_03699	11893_2#47_00739	11893_2#48_00340	11893_2#49_01125	11893_2#50_01298	11893_2#51_03960	11893_2#52_03276	11893_2#53_03467	11893_2#55_02121	11893_2#56_02159
sapC		Peptide transport system permease protein sapC	271	271	1	26	5775				890	890	890	11439_1#1_00847	11439_1#2_01202	11439_1#3_01135	11439_1#4_01259	11439_1#5_00848	11439_1#6_00664	11439_1#7_00463	11439_1#8_02044	11439_1#90_01207	11439_1#91_00611	11439_1#92_00461	11439_1#93_02056	11439_1#94_00464	11439_1#95_00847	11439_1#96_03776	11893_2#33_03484	11893_2#34_03458	11893_2#35_03458	11893_2#36_03516	11893_2#37_01814	11893_2#38_03344	11893_2#39_03912	11893_2#40_03444	11893_2#41_03339	11893_2#42_00463	11893_2#45_03917	11893_2#46_03927	11893_2#47_01254	11893_2#48_03939	11893_2#49_00383	11893_2#50_00472	11893_2#51_03511	11893_2#52_03708	11893_2#53_03779	11893_2#55_03677	11893_2#56_03534
pyrG		CTP synthase	271	271	1	26	10178				1637	1637	1637	11439_1#1_00404	11439_1#2_00405	11439_1#3_00404	11439_1#4_00404	11439_1#5_00269	11439_1#6_02493	11439_1#7_02725	11439_1#8_03059	11439_1#90_00191	11439_1#91_02524	11439_1#92_01038	11439_1#93_03038	11439_1#94_03234	11439_1#95_00404	11439_1#96_00254	11893_2#33_02064	11893_2#34_00219	11893_2#35_02146	11893_2#36_01872	11893_2#37_00592	11893_2#38_02101	11893_2#39_02093	11893_2#40_00351	11893_2#41_01922	11893_2#42_01957	11893_2#45_00386	11893_2#46_00320	11893_2#47_01738	11893_2#48_00923	11893_2#49_01311	11893_2#50_02048	11893_2#51_00260	11893_2#52_00125	11893_2#53_00387	11893_2#55_00346	11893_2#56_00220
tqsA		Transport of quorum-sensing signal protein	271	271	1	26	5568				1034	1034	1034	11439_1#1_01061	11439_1#2_01416	11439_1#3_00920	11439_1#4_01044	11439_1#5_01063	11439_1#6_00449	11439_1#7_00248	11439_1#8_02292	11439_1#90_01422	11439_1#91_00825	11439_1#92_00247	11439_1#93_02270	11439_1#94_00248	11439_1#95_01061	11439_1#96_01232	11893_2#33_01890	11893_2#34_02261	11893_2#35_01693	11893_2#36_02046	11893_2#37_04280	11893_2#38_00608	11893_2#39_00989	11893_2#40_01880	11893_2#41_00603	11893_2#42_00248	11893_2#45_01851	11893_2#46_01258	11893_2#47_01055	11893_2#48_00026	11893_2#49_00164	11893_2#50_00685	11893_2#51_00888	11893_2#52_01885	11893_2#53_01209	11893_2#55_01128	11893_2#56_00737
mtlA		EIICBA-Mtl	271	271	1	26	7677				1916	1916	1916	11439_1#1_02321	11439_1#2_01915	11439_1#3_02960	11439_1#4_02013	11439_1#5_02227	11439_1#6_01748	11439_1#7_02292	11439_1#8_01769	11439_1#90_01924	11439_1#91_01750	11439_1#92_02146	11439_1#93_00920	11439_1#94_02077	11439_1#95_02321	11439_1#96_03565	11893_2#33_01163	11893_2#34_01860	11893_2#35_01406	11893_2#36_01293	11893_2#37_02177	11893_2#38_00235	11893_2#39_00513	11893_2#40_01479	11893_2#41_00232	11893_2#42_02706	11893_2#45_02251	11893_2#46_01728	11893_2#47_02067	11893_2#48_02255	11893_2#49_01976	11893_2#50_01708	11893_2#51_02992	11893_2#52_03113	11893_2#53_03315	11893_2#55_03370	11893_2#56_02819
nhaR		Na(+)/H(+) antiporter regulatory protein	271	271	1	26	9286				893	893	893	11439_1#1_03801	11439_1#2_03720	11439_1#3_03769	11439_1#4_03731	11439_1#5_02667	11439_1#6_03651	11439_1#7_03368	11439_1#8_03606	11439_1#90_03021	11439_1#91_03777	11439_1#92_03721	11439_1#93_03462	11439_1#94_03632	11439_1#95_02587	11439_1#96_00613	11893_2#33_00216	11893_2#34_01024	11893_2#35_00815	11893_2#36_00457	11893_2#37_00900	11893_2#38_02896	11893_2#39_00013	11893_2#40_03389	11893_2#41_02889	11893_2#42_01553	11893_2#45_00975	11893_2#46_02217	11893_2#47_01324	11893_2#48_02124	11893_2#49_00452	11893_2#50_00403	11893_2#51_03442	11893_2#52_00524	11893_2#53_01025	11893_2#55_00578	11893_2#56_01769
mdtE		Multidrug resistance protein MdtE precursor	271	271	1	26	7962				1238	1241	1238	11439_1#1_03078	11439_1#2_02766	11439_1#3_02563	11439_1#4_02776	11439_1#5_03269	11439_1#6_00947	11439_1#7_01893	11439_1#8_00542	11439_1#90_02778	11439_1#91_00947	11439_1#92_02999	11439_1#93_01612	11439_1#94_01390	11439_1#95_03268	11439_1#96_02586	11893_2#33_02492	11893_2#34_02529	11893_2#35_02332	11893_2#36_02313	11893_2#37_02418	11893_2#38_00861	11893_2#39_01639	11893_2#40_02148	11893_2#41_01190	11893_2#42_02405	11893_2#45_03196	11893_2#46_02650	11893_2#47_00120	11893_2#48_01655	11893_2#49_01644	11893_2#50_00969	11893_2#51_02174	11893_2#52_01723	11893_2#53_02334	11893_2#55_02553	11893_2#56_02588
appC_2		Cytochrome bd-II oxidase subunit 1	271	271	1	26	4719				1544	1544	1544	11439_1#1_00750	11439_1#2_01105	11439_1#3_01232	11439_1#4_01356	11439_1#5_00751	11439_1#6_00761	11439_1#7_00560	11439_1#8_02141	11439_1#90_01110	11439_1#91_00514	11439_1#92_00558	11439_1#93_01959	11439_1#94_00561	11439_1#95_00750	11439_1#96_03395	11893_2#33_03360	11893_2#34_03321	11893_2#35_03334	11893_2#36_03379	11893_2#37_01915	11893_2#38_03220	11893_2#39_03318	11893_2#40_03226	11893_2#41_03261	11893_2#42_00561	11893_2#45_03553	11893_2#46_03258	11893_2#47_00457	11893_2#48_01302	11893_2#49_03383	11893_2#50_03648	11893_2#51_02927	11893_2#52_02693	11893_2#53_02825	11893_2#55_03168	11893_2#56_03457
yfjD		hypothetical protein	271	271	1	26	9886				1241	1241	1241	11439_1#1_00655	11439_1#2_04015	11439_1#3_00655	11439_1#4_04026	11439_1#5_00018	11439_1#6_04236	11439_1#7_03951	11439_1#8_03999	11439_1#90_04157	11439_1#91_04030	11439_1#92_04015	11439_1#93_03978	11439_1#94_04072	11439_1#95_00655	11439_1#96_00052	11893_2#33_02989	11893_2#34_00018	11893_2#35_03147	11893_2#36_03009	11893_2#37_04115	11893_2#38_01905	11893_2#39_02293	11893_2#40_00552	11893_2#41_04062	11893_2#42_03638	11893_2#45_00640	11893_2#46_00068	11893_2#47_03989	11893_2#48_00679	11893_2#49_04331	11893_2#50_04373	11893_2#51_00018	11893_2#52_03648	11893_2#53_00631	11893_2#55_00548	11893_2#56_00018
group_10276		Shikimate 5-dehydrogenase-like protein HI_0607	271	271	1	26	7118				818	818	818	11439_1#1_04156	11439_1#2_04188	11439_1#3_04178	11439_1#4_04173	11439_1#5_04197	11439_1#6_04178	11439_1#7_04206	11439_1#8_04117	11439_1#90_04399	11439_1#91_04179	11439_1#92_04087	11439_1#93_04221	11439_1#94_04281	11439_1#95_04223	11439_1#96_04243	11893_2#33_03836	11893_2#34_03797	11893_2#35_03817	11893_2#36_03855	11893_2#37_03912	11893_2#38_03762	11893_2#39_03767	11893_2#40_03796	11893_2#41_03861	11893_2#42_04136	11893_2#45_04177	11893_2#46_04168	11893_2#47_03716	11893_2#48_03882	11893_2#49_03743	11893_2#50_03844	11893_2#51_04225	11893_2#52_04233	11893_2#53_03707	11893_2#55_03932	11893_2#56_03951
gltC_3		HTH-type transcriptional regulator gltC	271	271	1	26	7158				887	887	887	11439_1#1_04024	11439_1#2_03943	11439_1#3_03992	11439_1#4_03892	11439_1#5_03963	11439_1#6_03997	11439_1#7_03793	11439_1#8_03907	11439_1#90_03943	11439_1#91_04000	11439_1#92_03882	11439_1#93_03886	11439_1#94_03998	11439_1#95_03961	11439_1#96_03845	11893_2#33_03551	11893_2#34_03578	11893_2#35_03525	11893_2#36_03570	11893_2#37_03709	11893_2#38_03491	11893_2#39_03558	11893_2#40_03577	11893_2#41_03552	11893_2#42_03546	11893_2#45_03985	11893_2#46_03982	11893_2#47_03668	11893_2#48_03775	11893_2#49_03473	11893_2#50_03737	11893_2#51_03565	11893_2#52_03777	11893_2#53_03847	11893_2#55_03746	11893_2#56_03666
group_10278		enhanced serine sensitivity protein SseB	271	271	1	26	484				776	776	776	11439_1#1_02029	11439_1#2_01498	11439_1#3_02029	11439_1#4_01721	11439_1#5_02031	11439_1#6_01552	11439_1#7_01359	11439_1#8_00927	11439_1#90_01727	11439_1#91_01554	11439_1#92_01728	11439_1#93_00501	11439_1#94_01563	11439_1#95_02029	11439_1#96_01471	11893_2#33_01460	11893_2#34_01462	11893_2#35_01110	11893_2#36_00895	11893_2#37_01330	11893_2#38_01687	11893_2#39_01827	11893_2#40_01081	11893_2#41_01505	11893_2#42_01128	11893_2#45_02445	11893_2#46_01922	11893_2#47_03747	11893_2#48_03695	11893_2#49_03846	11893_2#50_03947	11893_2#51_01342	11893_2#52_01185	11893_2#53_01733	11893_2#55_01437	11893_2#56_01849
rpoA		DNA-directed RNA polymerase subunit alpha	271	271	1	26	7400				989	989	989	11439_1#1_04399	11439_1#2_04405	11439_1#3_04412	11439_1#4_04382	11439_1#5_04458	11439_1#6_04370	11439_1#7_04478	11439_1#8_04503	11439_1#90_04674	11439_1#91_04398	11439_1#92_04367	11439_1#93_04534	11439_1#94_04493	11439_1#95_04383	11439_1#96_04402	11893_2#33_04319	11893_2#34_04293	11893_2#35_04309	11893_2#36_04296	11893_2#37_04256	11893_2#38_04310	11893_2#39_04240	11893_2#40_04305	11893_2#41_04378	11893_2#42_04269	11893_2#45_04565	11893_2#46_04659	11893_2#47_04210	11893_2#48_04295	11893_2#49_04265	11893_2#50_04324	11893_2#51_04458	11893_2#52_04435	11893_2#53_04580	11893_2#55_04327	11893_2#56_04440
bcsA		Cellulose synthase catalytic subunit [UDP-forming]	271	271	1	26	7609				2624	2624	2624	11439_1#1_02259	11439_1#2_01977	11439_1#3_03022	11439_1#4_01951	11439_1#5_02289	11439_1#6_01810	11439_1#7_02354	11439_1#8_01707	11439_1#90_01986	11439_1#91_01812	11439_1#92_02208	11439_1#93_00982	11439_1#94_02015	11439_1#95_02259	11439_1#96_03058	11893_2#33_01227	11893_2#34_01924	11893_2#35_01342	11893_2#36_01357	11893_2#37_02123	11893_2#38_00170	11893_2#39_00578	11893_2#40_01543	11893_2#41_00167	11893_2#42_02644	11893_2#45_02186	11893_2#46_01663	11893_2#47_02002	11893_2#48_02189	11893_2#49_01911	11893_2#50_01641	11893_2#51_02391	11893_2#52_02290	11893_2#53_02428	11893_2#55_02770	11893_2#56_02883
group_10281		voltage-gated potassium channel	271	271	1	26	8953				1070	1070	1070	11439_1#1_03292	11439_1#2_02979	11439_1#3_03260	11439_1#4_02990	11439_1#5_03708	11439_1#6_02791	11439_1#7_03247	11439_1#8_02647	11439_1#90_03267	11439_1#91_02794	11439_1#92_03274	11439_1#93_02626	11439_1#94_02674	11439_1#95_03644	11439_1#96_00882	11893_2#33_00477	11893_2#34_01284	11893_2#35_00555	11893_2#36_00717	11893_2#37_01139	11893_2#38_01509	11893_2#39_00273	11893_2#40_02801	11893_2#41_02664	11893_2#42_04028	11893_2#45_00716	11893_2#46_02477	11893_2#47_01562	11893_2#48_01887	11893_2#49_00702	11893_2#50_00153	11893_2#51_01946	11893_2#52_00793	11893_2#53_00757	11893_2#55_00848	11893_2#56_01510
recX		Regulatory protein recX	271	271	1	26	10035				539	539	539	11439_1#1_00530	11439_1#2_00531	11439_1#3_00530	11439_1#4_00530	11439_1#5_00143	11439_1#6_02619	11439_1#7_02851	11439_1#8_03185	11439_1#90_00065	11439_1#91_02398	11439_1#92_01164	11439_1#93_03164	11439_1#94_03108	11439_1#95_00530	11439_1#96_00133	11893_2#33_03074	11893_2#34_00102	11893_2#35_03063	11893_2#36_03093	11893_2#37_00464	11893_2#38_01980	11893_2#39_02213	11893_2#40_00468	11893_2#41_02042	11893_2#42_01830	11893_2#45_00507	11893_2#46_00200	11893_2#47_01865	11893_2#48_00796	11893_2#49_01439	11893_2#50_01920	11893_2#51_00139	11893_2#52_00004	11893_2#53_00510	11893_2#55_00467	11893_2#56_00100
ulaB_2		Ascorbate-specific phosphotransferase enzyme IIB component	271	271	1	26	5665				320	320	320	11439_1#1_02705	11439_1#2_02244	11439_1#3_02350	11439_1#4_02248	11439_1#5_03058	11439_1#6_02077	11439_1#7_01531	11439_1#8_01321	11439_1#90_02253	11439_1#91_02079	11439_1#92_02475	11439_1#93_01399	11439_1#94_02461	11439_1#95_03057	11439_1#96_02404	11893_2#33_02741	11893_2#34_02776	11893_2#35_02682	11893_2#36_02561	11893_2#37_03483	11893_2#38_01110	11893_2#39_02932	11893_2#40_02561	11893_2#41_00941	11893_2#42_02982	11893_2#45_02792	11893_2#46_03158	11893_2#47_00546	11893_2#48_00596	11893_2#49_00879	11893_2#50_01491	11893_2#51_03322	11893_2#52_02854	11893_2#53_03061	11893_2#55_02371	11893_2#56_02405
nuoI_1		NADH-quinone oxidoreductase subunit I	271	271	1	26	10056				542	542	542	11439_1#1_00508	11439_1#2_00509	11439_1#3_00508	11439_1#4_00508	11439_1#5_00165	11439_1#6_02597	11439_1#7_02829	11439_1#8_03163	11439_1#90_00087	11439_1#91_02420	11439_1#92_01142	11439_1#93_03142	11439_1#94_03130	11439_1#95_00508	11439_1#96_00155	11893_2#33_03095	11893_2#34_00123	11893_2#35_03042	11893_2#36_03114	11893_2#37_00485	11893_2#38_02001	11893_2#39_02192	11893_2#40_00447	11893_2#41_02021	11893_2#42_01852	11893_2#45_00486	11893_2#46_00221	11893_2#47_01844	11893_2#48_00817	11893_2#49_01417	11893_2#50_01941	11893_2#51_00161	11893_2#52_00026	11893_2#53_00488	11893_2#55_00445	11893_2#56_00121
group_10285		putative colanic acid biosynthesis protein	271	271	1	26	7978				1214	1214	1214	11439_1#1_03063	11439_1#2_02751	11439_1#3_02578	11439_1#4_02761	11439_1#5_03284	11439_1#6_00962	11439_1#7_01908	11439_1#8_00557	11439_1#90_02763	11439_1#91_00962	11439_1#92_02984	11439_1#93_01627	11439_1#94_01375	11439_1#95_03283	11439_1#96_02601	11893_2#33_02508	11893_2#34_02544	11893_2#35_02317	11893_2#36_02328	11893_2#37_02433	11893_2#38_00876	11893_2#39_01624	11893_2#40_02163	11893_2#41_01175	11893_2#42_02390	11893_2#45_03211	11893_2#46_02665	11893_2#47_00135	11893_2#48_01640	11893_2#49_01659	11893_2#50_00984	11893_2#51_02189	11893_2#52_01738	11893_2#53_02319	11893_2#55_02568	11893_2#56_02603
purP		Probable adenine permease PurP	271	271	1	26	7110				1337	1337	1337	11439_1#1_04165	11439_1#2_04179	11439_1#3_04169	11439_1#4_04182	11439_1#5_04188	11439_1#6_04169	11439_1#7_04215	11439_1#8_04126	11439_1#90_04390	11439_1#91_04170	11439_1#92_04096	11439_1#93_04212	11439_1#94_04290	11439_1#95_04214	11439_1#96_04235	11893_2#33_03844	11893_2#34_03805	11893_2#35_03809	11893_2#36_03863	11893_2#37_03921	11893_2#38_03770	11893_2#39_03759	11893_2#40_03804	11893_2#41_03853	11893_2#42_04127	11893_2#45_04169	11893_2#46_04176	11893_2#47_03708	11893_2#48_03890	11893_2#49_03751	11893_2#50_03852	11893_2#51_04233	11893_2#52_04225	11893_2#53_03699	11893_2#55_03940	11893_2#56_03959
def		Peptide deformylase	271	271	1	26	7391				509	509	509	11439_1#1_04390	11439_1#2_04414	11439_1#3_04421	11439_1#4_04391	11439_1#5_04449	11439_1#6_04379	11439_1#7_04469	11439_1#8_04512	11439_1#90_04665	11439_1#91_04407	11439_1#92_04358	11439_1#93_04543	11439_1#94_04502	11439_1#95_04374	11439_1#96_04411	11893_2#33_04310	11893_2#34_04284	11893_2#35_04318	11893_2#36_04287	11893_2#37_04265	11893_2#38_04301	11893_2#39_04231	11893_2#40_04314	11893_2#41_04387	11893_2#42_04278	11893_2#45_04574	11893_2#46_04668	11893_2#47_04219	11893_2#48_04304	11893_2#49_04256	11893_2#50_04315	11893_2#51_04449	11893_2#52_04426	11893_2#53_04589	11893_2#55_04336	11893_2#56_04449
group_10288		Epimerase family protein SA0724	271	271	1	26	245				893	893	893	11439_1#1_01837	11439_1#2_01689	11439_1#3_01837	11439_1#4_01529	11439_1#5_01838	11439_1#6_01360	11439_1#7_01167	11439_1#8_01119	11439_1#90_01534	11439_1#91_01362	11439_1#92_01920	11439_1#93_00693	11439_1#94_01755	11439_1#95_01837	11439_1#96_01658	11893_2#33_01647	11893_2#34_01649	11893_2#35_00923	11893_2#36_01082	11893_2#37_01518	11893_2#38_01873	11893_2#39_02015	11893_2#40_01268	11893_2#41_01317	11893_2#42_01320	11893_2#45_02632	11893_2#46_02109	11893_2#47_03452	11893_2#48_03464	11893_2#49_03320	11893_2#50_02275	11893_2#51_01155	11893_2#52_00998	11893_2#53_01546	11893_2#55_01624	11893_2#56_02034
yedE		hypothetical protein	271	271	1	26	8158				1205	1205	1205	11439_1#1_02922	11439_1#2_02611	11439_1#3_02718	11439_1#4_02621	11439_1#5_03424	11439_1#6_01102	11439_1#7_02050	11439_1#8_00699	11439_1#90_02621	11439_1#91_01103	11439_1#92_02843	11439_1#93_01769	11439_1#94_01234	11439_1#95_03424	11439_1#96_02764	11893_2#33_02670	11893_2#34_02706	11893_2#35_02155	11893_2#36_02490	11893_2#37_02602	11893_2#38_01038	11893_2#39_01461	11893_2#40_02325	11893_2#41_01013	11893_2#42_02249	11893_2#45_03374	11893_2#46_02828	11893_2#47_00286	11893_2#48_01472	11893_2#49_01810	11893_2#50_01135	11893_2#51_02352	11893_2#52_01870	11893_2#53_02156	11893_2#55_02731	11893_2#56_02765
caiD		Carnitinyl-CoA dehydratase	271	271	1	26	10789				785	785	785	11439_1#1_03477	11439_1#2_03164	11439_1#3_03445	11439_1#4_03175	11439_1#5_02639	11439_1#6_03390	11439_1#7_02500	11439_1#8_02834	11439_1#90_03049	11439_1#91_03393	11439_1#92_03397	11439_1#93_02985	11439_1#94_03032	11439_1#95_02615	11439_1#96_02842	11893_2#33_00188	11893_2#34_03936	11893_2#35_02759	11893_2#36_02804	11893_2#37_02622	11893_2#38_02870	11893_2#39_02609	11893_2#40_03904	11893_2#41_02540	11893_2#42_01581	11893_2#45_01003	11893_2#46_02847	11893_2#47_02427	11893_2#48_04033	11893_2#49_02335	11893_2#50_02592	11893_2#51_02570	11893_2#52_02337	11893_2#53_02776	11893_2#55_03118	11893_2#56_03062
dnaA		Chromosomal replication initiator protein DnaA	271	271	1	26	7101				1400	1400	1400	11439_1#1_04173	11439_1#2_04171	11439_1#3_04161	11439_1#4_04190	11439_1#5_04180	11439_1#6_04161	11439_1#7_04223	11439_1#8_04134	11439_1#90_04382	11439_1#91_04162	11439_1#92_04104	11439_1#93_04204	11439_1#94_04298	11439_1#95_04206	11439_1#96_04090	11893_2#33_03852	11893_2#34_03813	11893_2#35_03801	11893_2#36_03871	11893_2#37_03929	11893_2#38_03778	11893_2#39_03751	11893_2#40_03812	11893_2#41_03845	11893_2#42_04119	11893_2#45_04161	11893_2#46_04184	11893_2#47_03700	11893_2#48_03898	11893_2#49_03759	11893_2#50_03860	11893_2#51_04016	11893_2#52_04078	11893_2#53_03661	11893_2#55_03948	11893_2#56_03967
fbaB		Fructose-bisphosphate aldolase class 1	271	271	1	26	7947				1052	1052	1052	11439_1#1_03092	11439_1#2_02780	11439_1#3_02549	11439_1#4_02790	11439_1#5_03255	11439_1#6_00933	11439_1#7_01879	11439_1#8_00528	11439_1#90_02792	11439_1#91_00933	11439_1#92_03013	11439_1#93_01598	11439_1#94_01404	11439_1#95_03254	11439_1#96_02573	11893_2#33_02478	11893_2#34_02515	11893_2#35_02346	11893_2#36_02299	11893_2#37_02406	11893_2#38_00847	11893_2#39_01653	11893_2#40_02134	11893_2#41_01204	11893_2#42_02419	11893_2#45_03183	11893_2#46_02637	11893_2#47_00105	11893_2#48_01669	11893_2#49_01629	11893_2#50_00954	11893_2#51_02161	11893_2#52_01710	11893_2#53_02347	11893_2#55_02540	11893_2#56_02574
dmlR_3		D-malate degradation protein R	271	271	1	26	3791				947	947	947	11439_1#1_04071	11439_1#2_04132	11439_1#3_04122	11439_1#4_04152	11439_1#5_04141	11439_1#6_04108	11439_1#7_04137	11439_1#8_04096	11439_1#90_04263	11439_1#91_04109	11439_1#92_04066	11439_1#93_04150	11439_1#94_04212	11439_1#95_04152	11439_1#96_02069	11893_2#33_00638	11893_2#34_00618	11893_2#35_00395	11893_2#36_00395	11893_2#37_00438	11893_2#38_04271	11893_2#39_01432	11893_2#40_00619	11893_2#41_03640	11893_2#42_04080	11893_2#45_01560	11893_2#46_00710	11893_2#47_03033	11893_2#48_02831	11893_2#49_02907	11893_2#50_03009	11893_2#51_01457	11893_2#52_01301	11893_2#53_01849	11893_2#55_02035	11893_2#56_01026
atpG		F-ATPase gamma subunit	271	271	1	26	7125				863	863	863	11439_1#1_04360	11439_1#2_04353	11439_1#3_04300	11439_1#4_04347	11439_1#5_04436	11439_1#6_04290	11439_1#7_04407	11439_1#8_04392	11439_1#90_04608	11439_1#91_04334	11439_1#92_04328	11439_1#93_04434	11439_1#94_04441	11439_1#95_04344	11439_1#96_04250	11893_2#33_03829	11893_2#34_03790	11893_2#35_03824	11893_2#36_03848	11893_2#37_03905	11893_2#38_03755	11893_2#39_03774	11893_2#40_03789	11893_2#41_03868	11893_2#42_04319	11893_2#45_04184	11893_2#46_04161	11893_2#47_03723	11893_2#48_03875	11893_2#49_03736	11893_2#50_03837	11893_2#51_04218	11893_2#52_04240	11893_2#53_03714	11893_2#55_03925	11893_2#56_03944
groL		hypothetical protein	271	271	1	26	8914				1646	1646	1646	11439_1#1_03333	11439_1#2_03020	11439_1#3_03301	11439_1#4_03031	11439_1#5_03667	11439_1#6_02832	11439_1#7_03206	11439_1#8_02689	11439_1#90_03309	11439_1#91_02835	11439_1#92_03233	11439_1#93_02668	11439_1#94_02715	11439_1#95_03685	11439_1#96_00923	11893_2#33_00518	11893_2#34_01325	11893_2#35_00514	11893_2#36_00758	11893_2#37_01180	11893_2#38_01550	11893_2#39_00314	11893_2#40_02842	11893_2#41_02623	11893_2#42_03515	11893_2#45_00675	11893_2#46_02518	11893_2#47_01603	11893_2#48_01846	11893_2#49_00743	11893_2#50_00112	11893_2#51_01987	11893_2#52_00834	11893_2#53_00716	11893_2#55_00889	11893_2#56_01469
group_10296		Uncharacterized protein conserved in bacteria	271	271	1	26	8714				539	539	539	11439_1#1_03452	11439_1#2_03139	11439_1#3_03420	11439_1#4_03150	11439_1#5_03548	11439_1#6_02951	11439_1#7_03924	11439_1#8_02809	11439_1#90_04088	11439_1#91_02954	11439_1#92_03114	11439_1#93_02788	11439_1#94_02835	11439_1#95_03804	11439_1#96_04052	11893_2#33_03882	11893_2#34_03843	11893_2#35_03857	11893_2#36_03901	11893_2#37_03959	11893_2#38_03808	11893_2#39_03807	11893_2#40_03842	11893_2#41_03901	11893_2#42_03870	11893_2#45_04217	11893_2#46_04252	11893_2#47_04257	11893_2#48_04346	11893_2#49_04306	11893_2#50_04365	11893_2#51_03805	11893_2#52_03983	11893_2#53_04150	11893_2#55_04017	11893_2#56_04036
citC_2		[Citrate [pro-3S]-lyase] ligase	271	271	1	26	10778				968	968	968	11439_1#1_03466	11439_1#2_03153	11439_1#3_03434	11439_1#4_03164	11439_1#5_02650	11439_1#6_03401	11439_1#7_02489	11439_1#8_02823	11439_1#90_03038	11439_1#91_03404	11439_1#92_03386	11439_1#93_02996	11439_1#94_03043	11439_1#95_02604	11439_1#96_02831	11893_2#33_00199	11893_2#34_03947	11893_2#35_02748	11893_2#36_02793	11893_2#37_02610	11893_2#38_02881	11893_2#39_02598	11893_2#40_03893	11893_2#41_02551	11893_2#42_01570	11893_2#45_00992	11893_2#46_02836	11893_2#47_02416	11893_2#48_04044	11893_2#49_02324	11893_2#50_04399	11893_2#51_02559	11893_2#52_02326	11893_2#53_02787	11893_2#55_03129	11893_2#56_03051
group_10298		Predicted membrane protein	271	271	1	26	7280				323	323	323	11439_1#1_03865	11439_1#2_03818	11439_1#3_03867	11439_1#4_03829	11439_1#5_03900	11439_1#6_03872	11439_1#7_03731	11439_1#8_03811	11439_1#90_03662	11439_1#91_03841	11439_1#92_03819	11439_1#93_03790	11439_1#94_03872	11439_1#95_03898	11439_1#96_03642	11893_2#33_03236	11893_2#34_03197	11893_2#35_03210	11893_2#36_03300	11893_2#37_03238	11893_2#38_03139	11893_2#39_03192	11893_2#40_03147	11893_2#41_03088	11893_2#42_03361	11893_2#45_03784	11893_2#46_03826	11893_2#47_03178	11893_2#48_03211	11893_2#49_03034	11893_2#50_03182	11893_2#51_03165	11893_2#52_03487	11893_2#53_03550	11893_2#55_03543	11893_2#56_03329
priA		Primosomal protein N'	271	271	1	26	7343				2198	2198	2198	11439_1#1_03919	11439_1#2_03764	11439_1#3_03813	11439_1#4_03775	11439_1#5_03846	11439_1#6_03818	11439_1#7_03677	11439_1#8_03865	11439_1#90_03716	11439_1#91_03895	11439_1#92_03765	11439_1#93_03844	11439_1#94_03818	11439_1#95_03844	11439_1#96_03697	11893_2#33_03291	11893_2#34_03252	11893_2#35_03265	11893_2#36_03245	11893_2#37_03332	11893_2#38_03084	11893_2#39_03247	11893_2#40_03092	11893_2#41_03143	11893_2#42_03415	11893_2#45_03839	11893_2#46_03771	11893_2#47_03123	11893_2#48_03266	11893_2#49_03089	11893_2#50_03127	11893_2#51_03220	11893_2#52_03432	11893_2#53_03605	11893_2#55_03598	11893_2#56_03274
rcnB		Nickel/cobalt homeostasis protein RcnB precursor	271	271	1	26	7940				314	314	314	11439_1#1_03099	11439_1#2_02787	11439_1#3_02542	11439_1#4_02797	11439_1#5_03248	11439_1#6_00926	11439_1#7_01872	11439_1#8_00521	11439_1#90_02799	11439_1#91_00926	11439_1#92_03020	11439_1#93_01591	11439_1#94_01411	11439_1#95_03247	11439_1#96_02566	11893_2#33_02471	11893_2#34_02508	11893_2#35_02353	11893_2#36_02292	11893_2#37_02399	11893_2#38_00839	11893_2#39_01661	11893_2#40_02127	11893_2#41_01212	11893_2#42_02426	11893_2#45_03176	11893_2#46_02630	11893_2#47_00098	11893_2#48_01676	11893_2#49_01622	11893_2#50_00947	11893_2#51_02154	11893_2#52_01703	11893_2#53_02354	11893_2#55_02533	11893_2#56_02567
yetF		hypothetical protein	271	271	1	26	6158				692	692	692	11439_1#1_02656	11439_1#2_02293	11439_1#3_02301	11439_1#4_02297	11439_1#5_03009	11439_1#6_02126	11439_1#7_01580	11439_1#8_01370	11439_1#90_02302	11439_1#91_02128	11439_1#92_02524	11439_1#93_01350	11439_1#94_02412	11439_1#95_03008	11439_1#96_02354	11893_2#33_02791	11893_2#34_02826	11893_2#35_02632	11893_2#36_02611	11893_2#37_03688	11893_2#38_01160	11893_2#39_02882	11893_2#40_02511	11893_2#41_00891	11893_2#42_02933	11893_2#45_02842	11893_2#46_03108	11893_2#47_00596	11893_2#48_00546	11893_2#49_00929	11893_2#50_01441	11893_2#51_04186	11893_2#52_02804	11893_2#53_03111	11893_2#55_02320	11893_2#56_02355
rlmM		Ribosomal RNA large subunit methyltransferase M	271	271	1	26	10210				1100	1100	1100	11439_1#1_00372	11439_1#2_00373	11439_1#3_00372	11439_1#4_00372	11439_1#5_00301	11439_1#6_02461	11439_1#7_02693	11439_1#8_03027	11439_1#90_00223	11439_1#91_02556	11439_1#92_01006	11439_1#93_03006	11439_1#94_03266	11439_1#95_00372	11439_1#96_00287	11893_2#33_02096	11893_2#34_00251	11893_2#35_02114	11893_2#36_01840	11893_2#37_00624	11893_2#38_02133	11893_2#39_02061	11893_2#40_00319	11893_2#41_01890	11893_2#42_01989	11893_2#45_00353	11893_2#46_00353	11893_2#47_01705	11893_2#48_00955	11893_2#49_01279	11893_2#50_02080	11893_2#51_00293	11893_2#52_00158	11893_2#53_00354	11893_2#55_00313	11893_2#56_00252
pstC		Phosphate transport system permease protein pstC	271	271	1	26	7115				959	959	959	11439_1#1_04160	11439_1#2_04184	11439_1#3_04174	11439_1#4_04177	11439_1#5_04193	11439_1#6_04174	11439_1#7_04210	11439_1#8_04121	11439_1#90_04395	11439_1#91_04175	11439_1#92_04091	11439_1#93_04217	11439_1#94_04285	11439_1#95_04219	11439_1#96_04240	11893_2#33_03839	11893_2#34_03800	11893_2#35_03814	11893_2#36_03858	11893_2#37_03916	11893_2#38_03765	11893_2#39_03764	11893_2#40_03799	11893_2#41_03858	11893_2#42_04132	11893_2#45_04174	11893_2#46_04171	11893_2#47_03713	11893_2#48_03885	11893_2#49_03746	11893_2#50_03847	11893_2#51_04228	11893_2#52_04230	11893_2#53_03704	11893_2#55_03935	11893_2#56_03954
recB		Exodeoxyribonuclease V beta chain	271	271	1	26	10223				3545	3545	3545	11439_1#1_00358	11439_1#2_00359	11439_1#3_00358	11439_1#4_00358	11439_1#5_00316	11439_1#6_02447	11439_1#7_03513	11439_1#8_03753	11439_1#90_00237	11439_1#91_02570	11439_1#92_00992	11439_1#93_03606	11439_1#94_03779	11439_1#95_00358	11439_1#96_00302	11893_2#33_02111	11893_2#34_00266	11893_2#35_02099	11893_2#36_01825	11893_2#37_00639	11893_2#38_02147	11893_2#39_02046	11893_2#40_00304	11893_2#41_01875	11893_2#42_02003	11893_2#45_00338	11893_2#46_00368	11893_2#47_01690	11893_2#48_00970	11893_2#49_01264	11893_2#50_02095	11893_2#51_00308	11893_2#52_00173	11893_2#53_00339	11893_2#55_00298	11893_2#56_00267
group_10305		Protein of unknown function (DUF2511)	271	271	1	26	8250				353	353	353	11439_1#1_02832	11439_1#2_02521	11439_1#3_02808	11439_1#4_02531	11439_1#5_03514	11439_1#6_01192	11439_1#7_02140	11439_1#8_00789	11439_1#90_02531	11439_1#91_01193	11439_1#92_02753	11439_1#93_01859	11439_1#94_01144	11439_1#95_03514	11439_1#96_03306	11893_2#33_03636	11893_2#34_03673	11893_2#35_03687	11893_2#36_03655	11893_2#37_03798	11893_2#38_03649	11893_2#39_03648	11893_2#40_03596	11893_2#41_03825	11893_2#42_02159	11893_2#45_03463	11893_2#46_03347	11893_2#47_00376	11893_2#48_01382	11893_2#49_04147	11893_2#50_01225	11893_2#51_02838	11893_2#52_02604	11893_2#53_02913	11893_2#55_03256	11893_2#56_03921
btuR		Cob(I)yrinic acid a,c-diamide adenosyltransferase	271	271	1	26	5804				590	590	590	11439_1#1_00822	11439_1#2_01177	11439_1#3_01160	11439_1#4_01284	11439_1#5_00823	11439_1#6_00689	11439_1#7_00488	11439_1#8_02069	11439_1#90_01182	11439_1#91_00586	11439_1#92_00486	11439_1#93_02031	11439_1#94_00489	11439_1#95_00822	11439_1#96_03802	11893_2#33_03509	11893_2#34_03433	11893_2#35_03483	11893_2#36_03491	11893_2#37_01840	11893_2#38_03368	11893_2#39_03888	11893_2#40_03469	11893_2#41_03363	11893_2#42_00488	11893_2#45_03943	11893_2#46_03901	11893_2#47_01281	11893_2#48_03965	11893_2#49_00410	11893_2#50_00445	11893_2#51_03485	11893_2#52_03734	11893_2#53_03805	11893_2#55_03703	11893_2#56_03559
rsgA		Putative ribosome biogenesis GTPase RsgA	271	271	1	26	8932				1052	1052	1052	11439_1#1_03315	11439_1#2_03002	11439_1#3_03283	11439_1#4_03013	11439_1#5_03685	11439_1#6_02814	11439_1#7_03224	11439_1#8_02670	11439_1#90_03290	11439_1#91_02817	11439_1#92_03251	11439_1#93_02649	11439_1#94_02697	11439_1#95_03667	11439_1#96_00905	11893_2#33_00500	11893_2#34_01307	11893_2#35_00532	11893_2#36_00740	11893_2#37_01162	11893_2#38_01532	11893_2#39_00296	11893_2#40_02824	11893_2#41_02641	11893_2#42_03533	11893_2#45_00693	11893_2#46_02500	11893_2#47_01585	11893_2#48_01864	11893_2#49_00725	11893_2#50_00130	11893_2#51_01969	11893_2#52_00816	11893_2#53_00734	11893_2#55_00871	11893_2#56_01487
rpoB		DNA-directed RNA polymerase subunit beta	271	271	1	26	6913				4028	4028	4028	11439_1#1_04331	11439_1#2_04324	11439_1#3_04271	11439_1#4_04318	11439_1#5_04407	11439_1#6_04278	11439_1#7_04378	11439_1#8_04363	11439_1#90_04579	11439_1#91_04288	11439_1#92_04316	11439_1#93_04388	11439_1#94_04429	11439_1#95_04332	11439_1#96_04322	11893_2#33_04280	11893_2#34_04254	11893_2#35_04257	11893_2#36_04257	11893_2#37_04139	11893_2#38_04218	11893_2#39_04142	11893_2#40_04268	11893_2#41_04298	11893_2#42_04201	11893_2#45_04485	11893_2#46_04579	11893_2#47_04173	11893_2#48_04242	11893_2#49_04203	11893_2#50_04300	11893_2#51_04348	11893_2#52_04308	11893_2#53_04500	11893_2#55_04262	11893_2#56_04374
cobB_2		NAD-dependent deacetylase	271	271	1	26	6378				821	821	821	11439_1#1_02469	11439_1#2_02480	11439_1#3_02114	11439_1#4_02484	11439_1#5_02822	11439_1#6_02313	11439_1#7_01767	11439_1#8_01557	11439_1#90_02490	11439_1#91_02315	11439_1#92_02712	11439_1#93_01163	11439_1#94_02225	11439_1#95_02821	11439_1#96_04362	11893_2#33_04249	11893_2#34_04237	11893_2#35_04226	11893_2#36_04226	11893_2#37_03171	11893_2#38_04258	11893_2#39_04174	11893_2#40_04221	11893_2#41_04331	11893_2#42_03719	11893_2#45_04525	11893_2#46_04619	11893_2#47_00786	11893_2#48_00293	11893_2#49_01172	11893_2#50_01251	11893_2#51_04366	11893_2#52_04341	11893_2#53_04533	11893_2#55_04287	11893_2#56_04400
selA_2		L-seryl-tRNA(Sec) selenium transferase	271	271	1	26	7674				1391	1391	1391	11439_1#1_02319	11439_1#2_01917	11439_1#3_02962	11439_1#4_02011	11439_1#5_02229	11439_1#6_01750	11439_1#7_02294	11439_1#8_01767	11439_1#90_01926	11439_1#91_01752	11439_1#92_02148	11439_1#93_00922	11439_1#94_02075	11439_1#95_02319	11439_1#96_03567	11893_2#33_01165	11893_2#34_01862	11893_2#35_01404	11893_2#36_01295	11893_2#37_02173	11893_2#38_00233	11893_2#39_00515	11893_2#40_01481	11893_2#41_00230	11893_2#42_02704	11893_2#45_02249	11893_2#46_01726	11893_2#47_02065	11893_2#48_02253	11893_2#49_01974	11893_2#50_01706	11893_2#51_02990	11893_2#52_03111	11893_2#53_03317	11893_2#55_03368	11893_2#56_02821
yfcG_2		GST-like protein yfcG	271	271	1	26	244				647	647	647	11439_1#1_01836	11439_1#2_01690	11439_1#3_01836	11439_1#4_01528	11439_1#5_01837	11439_1#6_01359	11439_1#7_01166	11439_1#8_01120	11439_1#90_01533	11439_1#91_01361	11439_1#92_01921	11439_1#93_00694	11439_1#94_01756	11439_1#95_01836	11439_1#96_01659	11893_2#33_01648	11893_2#34_01650	11893_2#35_00922	11893_2#36_01083	11893_2#37_01519	11893_2#38_01874	11893_2#39_02016	11893_2#40_01269	11893_2#41_01316	11893_2#42_01321	11893_2#45_02633	11893_2#46_02110	11893_2#47_03451	11893_2#48_03465	11893_2#49_03319	11893_2#50_02276	11893_2#51_01154	11893_2#52_00997	11893_2#53_01545	11893_2#55_01625	11893_2#56_02035
lolE		Lipoprotein-releasing system transmembrane protein lolE	271	271	1	26	6376				1244	1244	1244	11439_1#1_02471	11439_1#2_02478	11439_1#3_02116	11439_1#4_02482	11439_1#5_02824	11439_1#6_02311	11439_1#7_01765	11439_1#8_01555	11439_1#90_02488	11439_1#91_02313	11439_1#92_02710	11439_1#93_01165	11439_1#94_02227	11439_1#95_02823	11439_1#96_04364	11893_2#33_04247	11893_2#34_04239	11893_2#35_04224	11893_2#36_04224	11893_2#37_03169	11893_2#38_04260	11893_2#39_04172	11893_2#40_04219	11893_2#41_04329	11893_2#42_03721	11893_2#45_04527	11893_2#46_04621	11893_2#47_00784	11893_2#48_00295	11893_2#49_01170	11893_2#50_01253	11893_2#51_04364	11893_2#52_04339	11893_2#53_04531	11893_2#55_04289	11893_2#56_04402
cyoE		Protoheme IX farnesyltransferase	271	271	1	26	4012				890	890	890	11439_1#1_01630	11439_1#2_00706	11439_1#3_01630	11439_1#4_00918	11439_1#5_01421	11439_1#6_00111	11439_1#7_00960	11439_1#8_00111	11439_1#90_00918	11439_1#91_00322	11439_1#92_01551	11439_1#93_00324	11439_1#94_00751	11439_1#95_01419	11439_1#96_01934	11893_2#33_00772	11893_2#34_00751	11893_2#35_00261	11893_2#36_00261	11893_2#37_00303	11893_2#38_02566	11893_2#39_01297	11893_2#40_00753	11893_2#41_02237	11893_2#42_00951	11893_2#45_01365	11893_2#46_00905	11893_2#47_02234	11893_2#48_02563	11893_2#49_02282	11893_2#50_02550	11893_2#51_01592	11893_2#52_01436	11893_2#53_01984	11893_2#55_01900	11893_2#56_01222
rppH		RNA pyrophosphohydrolase	271	271	1	26	10233				530	530	530	11439_1#1_00348	11439_1#2_00349	11439_1#3_00348	11439_1#4_00348	11439_1#5_00326	11439_1#6_02437	11439_1#7_03523	11439_1#8_03743	11439_1#90_00247	11439_1#91_02581	11439_1#92_00982	11439_1#93_03616	11439_1#94_03769	11439_1#95_00348	11439_1#96_00312	11893_2#33_02121	11893_2#34_00276	11893_2#35_02089	11893_2#36_01815	11893_2#37_00649	11893_2#38_02157	11893_2#39_02036	11893_2#40_00294	11893_2#41_01865	11893_2#42_02013	11893_2#45_00328	11893_2#46_00378	11893_2#47_01680	11893_2#48_00980	11893_2#49_01254	11893_2#50_02105	11893_2#51_00318	11893_2#52_00183	11893_2#53_00329	11893_2#55_00288	11893_2#56_00277
php		Phosphotriesterase homology protein	271	271	1	26	7530				1034	1034	1034	11439_1#1_02192	11439_1#2_02044	11439_1#3_03089	11439_1#4_01884	11439_1#5_02356	11439_1#6_01877	11439_1#7_02421	11439_1#8_01640	11439_1#90_02053	11439_1#91_01879	11439_1#92_02275	11439_1#93_01049	11439_1#94_01948	11439_1#95_02192	11439_1#96_03126	11893_2#33_01295	11893_2#34_01992	11893_2#35_01274	11893_2#36_01425	11893_2#37_02055	11893_2#38_00099	11893_2#39_00648	11893_2#40_01611	11893_2#41_00097	11893_2#42_02577	11893_2#45_02118	11893_2#46_01595	11893_2#47_03496	11893_2#48_03575	11893_2#49_03219	11893_2#50_03455	11893_2#51_02459	11893_2#52_02222	11893_2#53_02496	11893_2#55_02838	11893_2#56_02951
ftsL		Cell division protein FtsL	271	271	1	26	10840				365	365	365	11439_1#1_03527	11439_1#2_03214	11439_1#3_03495	11439_1#4_03225	11439_1#5_02589	11439_1#6_03340	11439_1#7_02550	11439_1#8_02884	11439_1#90_03099	11439_1#91_03343	11439_1#92_03447	11439_1#93_02935	11439_1#94_02982	11439_1#95_02665	11439_1#96_02891	11893_2#33_00139	11893_2#34_03145	11893_2#35_02808	11893_2#36_02853	11893_2#37_02673	11893_2#38_02821	11893_2#39_02658	11893_2#40_02918	11893_2#41_02491	11893_2#42_01632	11893_2#45_01052	11893_2#46_02896	11893_2#47_02477	11893_2#48_02724	11893_2#49_02385	11893_2#50_02642	11893_2#51_02620	11893_2#52_02386	11893_2#53_02727	11893_2#55_03069	11893_2#56_03110
allB		Allantoinase	271	271	1	26	4100				1361	1361	1361	11439_1#1_01547	11439_1#2_00790	11439_1#3_01547	11439_1#4_00834	11439_1#5_01504	11439_1#6_00195	11439_1#7_00876	11439_1#8_00196	11439_1#90_00834	11439_1#91_00239	11439_1#92_01467	11439_1#93_00239	11439_1#94_00834	11439_1#95_01503	11439_1#96_01851	11893_2#33_00856	11893_2#34_00835	11893_2#35_00177	11893_2#36_00177	11893_2#37_00221	11893_2#38_02649	11893_2#39_01214	11893_2#40_00837	11893_2#41_02320	11893_2#42_00868	11893_2#45_01282	11893_2#46_00988	11893_2#47_02317	11893_2#48_02479	11893_2#49_02199	11893_2#50_02467	11893_2#51_01675	11893_2#52_01519	11893_2#53_02067	11893_2#55_01817	11893_2#56_01305
sucC		Succinyl-CoA ligase [ADP-forming] subunit beta	271	271	1	26	4302				1166	1166	1166	11439_1#1_01339	11439_1#2_00998	11439_1#3_01339	11439_1#4_00625	11439_1#5_01712	11439_1#6_00403	11439_1#7_00667	11439_1#8_00404	11439_1#90_00625	11439_1#91_00031	11439_1#92_01260	11439_1#93_00031	11439_1#94_01042	11439_1#95_01711	11439_1#96_04201	11893_2#33_04075	11893_2#34_04092	11893_2#35_04052	11893_2#36_04096	11893_2#37_00029	11893_2#38_04143	11893_2#39_04068	11893_2#40_04091	11893_2#41_04223	11893_2#42_00660	11893_2#45_04411	11893_2#46_04407	11893_2#47_03329	11893_2#48_03408	11893_2#49_03685	11893_2#50_03333	11893_2#51_04129	11893_2#52_04191	11893_2#53_04425	11893_2#55_04173	11893_2#56_04191
yesR		Unsaturated rhamnogalacturonyl hydrolase YesR	271	271	1	26	8210				1139	1139	1139	11439_1#1_02872	11439_1#2_02561	11439_1#3_02768	11439_1#4_02571	11439_1#5_03474	11439_1#6_01152	11439_1#7_02100	11439_1#8_00749	11439_1#90_02571	11439_1#91_01153	11439_1#92_02793	11439_1#93_01819	11439_1#94_01184	11439_1#95_03474	11439_1#96_03267	11893_2#33_03675	11893_2#34_03634	11893_2#35_03648	11893_2#36_03694	11893_2#37_03836	11893_2#38_03688	11893_2#39_03687	11893_2#40_03635	11893_2#41_03786	11893_2#42_02199	11893_2#45_03424	11893_2#46_03386	11893_2#47_00338	11893_2#48_01420	11893_2#49_01862	11893_2#50_01187	11893_2#51_02799	11893_2#52_02565	11893_2#53_02952	11893_2#55_03295	11893_2#56_03882
yihP_1		Inner membrane symporter yihP	271	273	1.01	26	9288				512	1385	1361	11439_1#1_03803	11439_1#2_03722	11439_1#3_03771	11439_1#4_03733	11439_1#5_02665	11439_1#6_03649	11439_1#7_03366	11439_1#8_03608	11439_1#90_03023	11439_1#91_03779	11439_1#92_03723	11439_1#93_03460	11439_1#94_03634	11439_1#95_02589	11439_1#96_00611	11893_2#33_00214	11893_2#34_01022	11893_2#35_00817	11893_2#36_00455	11893_2#37_00898	11893_2#38_02894	11893_2#39_00011	11893_2#40_03391	11893_2#41_02887	11893_2#42_01555	11893_2#45_00977	11893_2#46_02215	11893_2#47_01322	11893_2#48_02126	11893_2#49_00450	11893_2#50_00405	11893_2#51_03444	11893_2#52_00522	11893_2#53_01027	11893_2#55_00576	11893_2#56_01771
lipA		Lipoyl synthase	271	271	1	26	4203				965	965	965	11439_1#1_01441	11439_1#2_00896	11439_1#3_01441	11439_1#4_00728	11439_1#5_01610	11439_1#6_00301	11439_1#7_00770	11439_1#8_00302	11439_1#90_00728	11439_1#91_00133	11439_1#92_01362	11439_1#93_00133	11439_1#94_00940	11439_1#95_01609	11439_1#96_03998	11893_2#33_00957	11893_2#34_00936	11893_2#35_00076	11893_2#36_00076	11893_2#37_00120	11893_2#38_03573	11893_2#39_03572	11893_2#40_00938	11893_2#41_03738	11893_2#42_00762	11893_2#45_04066	11893_2#46_04063	11893_2#47_03226	11893_2#48_03305	11893_2#49_04015	11893_2#50_03230	11893_2#51_03717	11893_2#52_03930	11893_2#53_04098	11893_2#55_03827	11893_2#56_03762
pykF		Pyruvate kinase I	271	271	1	26	5464				1412	1412	1412	11439_1#1_01164	11439_1#2_03439	11439_1#3_00817	11439_1#4_03507	11439_1#5_01166	11439_1#6_03550	11439_1#7_00145	11439_1#8_02395	11439_1#90_03466	11439_1#91_03553	11439_1#92_00144	11439_1#93_02373	11439_1#94_00145	11439_1#95_01164	11439_1#96_01129	11893_2#33_01788	11893_2#34_02363	11893_2#35_01795	11893_2#36_02148	11893_2#37_02911	11893_2#38_00503	11893_2#39_00886	11893_2#40_01982	11893_2#41_00500	11893_2#42_00145	11893_2#45_01748	11893_2#46_01361	11893_2#47_00952	11893_2#48_00129	11893_2#49_00061	11893_2#50_00788	11893_2#51_00785	11893_2#52_01988	11893_2#53_01312	11893_2#55_01231	11893_2#56_00841
ycjP		Inner membrane ABC transporter permease protein ycjP	271	271	1	26	7535				845	845	845	11439_1#1_02197	11439_1#2_02039	11439_1#3_03084	11439_1#4_01889	11439_1#5_02351	11439_1#6_01872	11439_1#7_02416	11439_1#8_01645	11439_1#90_02048	11439_1#91_01874	11439_1#92_02270	11439_1#93_01044	11439_1#94_01953	11439_1#95_02197	11439_1#96_03121	11893_2#33_01290	11893_2#34_01987	11893_2#35_01279	11893_2#36_01420	11893_2#37_02060	11893_2#38_00104	11893_2#39_00643	11893_2#40_01606	11893_2#41_00102	11893_2#42_02582	11893_2#45_02123	11893_2#46_01600	11893_2#47_03491	11893_2#48_03570	11893_2#49_03224	11893_2#50_03460	11893_2#51_02454	11893_2#52_02227	11893_2#53_02491	11893_2#55_02833	11893_2#56_02946
rimO		Ribosomal protein S12 methylthiotransferase RimO	271	271	1	26	5628				1325	1325	1325	11439_1#1_02730	11439_1#2_02219	11439_1#3_02375	11439_1#4_02223	11439_1#5_03083	11439_1#6_02052	11439_1#7_01505	11439_1#8_01295	11439_1#90_02228	11439_1#91_02054	11439_1#92_02450	11439_1#93_01425	11439_1#94_02487	11439_1#95_03082	11439_1#96_02438	11893_2#33_02707	11893_2#34_02742	11893_2#35_02716	11893_2#36_02527	11893_2#37_03448	11893_2#38_01076	11893_2#39_02966	11893_2#40_02595	11893_2#41_00975	11893_2#42_03007	11893_2#45_02758	11893_2#46_03192	11893_2#47_00511	11893_2#48_00631	11893_2#49_00844	11893_2#50_01526	11893_2#51_03288	11893_2#52_02888	11893_2#53_03027	11893_2#55_02405	11893_2#56_02439
yjeA		hypothetical protein	271	271	1	26	8927				977	977	977	11439_1#1_03320	11439_1#2_03007	11439_1#3_03288	11439_1#4_03018	11439_1#5_03680	11439_1#6_02819	11439_1#7_03219	11439_1#8_02675	11439_1#90_03295	11439_1#91_02822	11439_1#92_03246	11439_1#93_02654	11439_1#94_02702	11439_1#95_03672	11439_1#96_00910	11893_2#33_00505	11893_2#34_01312	11893_2#35_00527	11893_2#36_00745	11893_2#37_01167	11893_2#38_01537	11893_2#39_00301	11893_2#40_02829	11893_2#41_02636	11893_2#42_03528	11893_2#45_00688	11893_2#46_02505	11893_2#47_01590	11893_2#48_01859	11893_2#49_00730	11893_2#50_00125	11893_2#51_01974	11893_2#52_00821	11893_2#53_00729	11893_2#55_00876	11893_2#56_01482
group_10325	rbsK_2	Ribokinase	271	271	1	26	7527				1214	1214	1214	11439_1#1_02189	11439_1#2_02047	11439_1#3_03092	11439_1#4_01881	11439_1#5_02359	11439_1#6_01880	11439_1#7_02424	11439_1#8_01637	11439_1#90_02056	11439_1#91_01882	11439_1#92_02278	11439_1#93_01052	11439_1#94_01945	11439_1#95_02189	11439_1#96_03129	11893_2#33_01298	11893_2#34_01995	11893_2#35_01271	11893_2#36_01428	11893_2#37_02052	11893_2#38_00096	11893_2#39_00651	11893_2#40_01614	11893_2#41_00094	11893_2#42_02574	11893_2#45_02115	11893_2#46_01592	11893_2#47_03499	11893_2#48_03578	11893_2#49_03216	11893_2#50_03452	11893_2#51_02462	11893_2#52_02219	11893_2#53_02499	11893_2#55_02841	11893_2#56_02954
csdB		4-hydroxyphenylacetate decarboxylase large subunit	271	271	1	26	5619				2432	2432	2432	11439_1#1_02739	11439_1#2_02210	11439_1#3_02384	11439_1#4_02214	11439_1#5_03092	11439_1#6_02043	11439_1#7_01496	11439_1#8_01286	11439_1#90_02219	11439_1#91_02045	11439_1#92_02441	11439_1#93_01434	11439_1#94_02496	11439_1#95_03091	11439_1#96_02447	11893_2#33_02698	11893_2#34_02733	11893_2#35_02725	11893_2#36_02518	11893_2#37_03439	11893_2#38_01067	11893_2#39_02975	11893_2#40_02604	11893_2#41_00984	11893_2#42_03016	11893_2#45_02749	11893_2#46_03201	11893_2#47_00502	11893_2#48_00640	11893_2#49_00835	11893_2#50_01535	11893_2#51_03279	11893_2#52_02897	11893_2#53_03018	11893_2#55_02414	11893_2#56_02448
yoaE_1		hypothetical protein	271	271	1	26	7971				1580	1580	1580	11439_1#1_03070	11439_1#2_02758	11439_1#3_02571	11439_1#4_02768	11439_1#5_03277	11439_1#6_00955	11439_1#7_01901	11439_1#8_00550	11439_1#90_02770	11439_1#91_00955	11439_1#92_02991	11439_1#93_01620	11439_1#94_01382	11439_1#95_03276	11439_1#96_02594	11893_2#33_02501	11893_2#34_02537	11893_2#35_02324	11893_2#36_02321	11893_2#37_02426	11893_2#38_00869	11893_2#39_01631	11893_2#40_02156	11893_2#41_01182	11893_2#42_02397	11893_2#45_03204	11893_2#46_02658	11893_2#47_00128	11893_2#48_01647	11893_2#49_01652	11893_2#50_00977	11893_2#51_02182	11893_2#52_01731	11893_2#53_02326	11893_2#55_02561	11893_2#56_02596
slyB		Outer membrane lipoprotein slyB precursor	271	271	1	26	5529				467	467	467	11439_1#1_01095	11439_1#2_03370	11439_1#3_00886	11439_1#4_03576	11439_1#5_01097	11439_1#6_03619	11439_1#7_00214	11439_1#8_02326	11439_1#90_03397	11439_1#91_03622	11439_1#92_00213	11439_1#93_02304	11439_1#94_00214	11439_1#95_01095	11439_1#96_01197	11893_2#33_01856	11893_2#34_02295	11893_2#35_01727	11893_2#36_02080	11893_2#37_02979	11893_2#38_00573	11893_2#39_00954	11893_2#40_01914	11893_2#41_00568	11893_2#42_00214	11893_2#45_01816	11893_2#46_01293	11893_2#47_01020	11893_2#48_00061	11893_2#49_00129	11893_2#50_00720	11893_2#51_00853	11893_2#52_01920	11893_2#53_01244	11893_2#55_01163	11893_2#56_00773
group_10329		hypothetical protein	271	271	1	26	9255				344	344	344	11439_1#1_03775	11439_1#2_03694	11439_1#3_03743	11439_1#4_03705	11439_1#5_02693	11439_1#6_03677	11439_1#7_03394	11439_1#8_03580	11439_1#90_02995	11439_1#91_03751	11439_1#92_03695	11439_1#93_03488	11439_1#94_03606	11439_1#95_02561	11439_1#96_00638	11893_2#33_00242	11893_2#34_01049	11893_2#35_00790	11893_2#36_00482	11893_2#37_00925	11893_2#38_02921	11893_2#39_00038	11893_2#40_03364	11893_2#41_02914	11893_2#42_01527	11893_2#45_00950	11893_2#46_02242	11893_2#47_01351	11893_2#48_02098	11893_2#49_00478	11893_2#50_00377	11893_2#51_03417	11893_2#52_00549	11893_2#53_01000	11893_2#55_00603	11893_2#56_01744
group_10330		type III secretion system protein SpaR	271	271	1	26	10095				791	791	791	11439_1#1_00468	11439_1#2_00469	11439_1#3_00468	11439_1#4_00468	11439_1#5_00205	11439_1#6_02557	11439_1#7_02789	11439_1#8_03123	11439_1#90_00127	11439_1#91_02460	11439_1#92_01102	11439_1#93_03102	11439_1#94_03170	11439_1#95_00468	11439_1#96_00194	11893_2#33_03134	11893_2#34_00160	11893_2#35_03003	11893_2#36_03153	11893_2#37_00525	11893_2#38_02040	11893_2#39_02153	11893_2#40_00410	11893_2#41_01982	11893_2#42_01892	11893_2#45_00447	11893_2#46_00260	11893_2#47_01805	11893_2#48_00856	11893_2#49_01378	11893_2#50_01980	11893_2#51_00200	11893_2#52_00065	11893_2#53_00448	11893_2#55_00406	11893_2#56_00160
prsE_2		Type I secretion system membrane fusion protein PrsE	271	271	1	26	8772				1277	1277	1277	11439_1#1_03403	11439_1#2_03090	11439_1#3_03371	11439_1#4_03101	11439_1#5_03597	11439_1#6_02902	11439_1#7_03875	11439_1#8_02760	11439_1#90_04039	11439_1#91_02905	11439_1#92_03163	11439_1#93_02739	11439_1#94_02786	11439_1#95_03755	11439_1#96_04003	11893_2#33_03931	11893_2#34_03892	11893_2#35_03906	11893_2#36_03950	11893_2#37_04008	11893_2#38_03857	11893_2#39_03856	11893_2#40_03891	11893_2#41_03950	11893_2#42_03919	11893_2#45_04266	11893_2#46_04204	11893_2#47_04030	11893_2#48_04144	11893_2#49_04059	11893_2#50_00041	11893_2#51_03854	11893_2#52_03934	11893_2#53_04102	11893_2#55_03968	11893_2#56_03987
arcC1		Carbamate kinase 1	271	271	1	26	9091				926	932	931	11439_1#1_03220	11439_1#2_02907	11439_1#3_03188	11439_1#4_02918	11439_1#5_03780	11439_1#6_02719	11439_1#7_03319	11439_1#8_02575	11439_1#90_03195	11439_1#91_02722	11439_1#92_03346	11439_1#93_02554	11439_1#94_02602	11439_1#95_03572	11439_1#96_00789	11893_2#33_00385	11893_2#34_01192	11893_2#35_00647	11893_2#36_00625	11893_2#37_01067	11893_2#38_01415	11893_2#39_00180	11893_2#40_02709	11893_2#41_02787	11893_2#42_03950	11893_2#45_00809	11893_2#46_02384	11893_2#47_01488	11893_2#48_01961	11893_2#49_00628	11893_2#50_00227	11893_2#51_01853	11893_2#52_00700	11893_2#53_00850	11893_2#55_00755	11893_2#56_01603
cdd		Cytidine deaminase	271	271	1	26	7900				884	884	884	11439_1#1_03134	11439_1#2_02822	11439_1#3_02506	11439_1#4_02832	11439_1#5_03213	11439_1#6_00891	11439_1#7_01837	11439_1#8_00486	11439_1#90_02834	11439_1#91_00891	11439_1#92_03055	11439_1#93_01556	11439_1#94_01446	11439_1#95_03212	11439_1#96_02531	11893_2#33_02436	11893_2#34_02473	11893_2#35_02388	11893_2#36_02257	11893_2#37_02364	11893_2#38_00804	11893_2#39_01696	11893_2#40_02092	11893_2#41_01247	11893_2#42_02461	11893_2#45_03141	11893_2#46_02595	11893_2#47_00063	11893_2#48_01711	11893_2#49_01587	11893_2#50_00912	11893_2#51_02119	11893_2#52_01668	11893_2#53_02389	11893_2#55_02498	11893_2#56_02532
group_10334		Uncharacterized membrane protein	271	271	1	26	5467				737	737	737	11439_1#1_01161	11439_1#2_03436	11439_1#3_00820	11439_1#4_03510	11439_1#5_01163	11439_1#6_03553	11439_1#7_00148	11439_1#8_02392	11439_1#90_03463	11439_1#91_03556	11439_1#92_00147	11439_1#93_02370	11439_1#94_00148	11439_1#95_01161	11439_1#96_01132	11893_2#33_01791	11893_2#34_02360	11893_2#35_01792	11893_2#36_02145	11893_2#37_02914	11893_2#38_00506	11893_2#39_00889	11893_2#40_01979	11893_2#41_00503	11893_2#42_00148	11893_2#45_01751	11893_2#46_01358	11893_2#47_00955	11893_2#48_00126	11893_2#49_00064	11893_2#50_00785	11893_2#51_00788	11893_2#52_01985	11893_2#53_01309	11893_2#55_01228	11893_2#56_00838
cidA		Holin-like protein CidA	271	271	1	26	8783				410	410	410	11439_1#1_03392	11439_1#2_03079	11439_1#3_03360	11439_1#4_03090	11439_1#5_03608	11439_1#6_02891	11439_1#7_03146	11439_1#8_02749	11439_1#90_03368	11439_1#91_02894	11439_1#92_03174	11439_1#93_02728	11439_1#94_02775	11439_1#95_03744	11439_1#96_00980	11893_2#33_00578	11893_2#34_01384	11893_2#35_00455	11893_2#36_00817	11893_2#37_01251	11893_2#38_01609	11893_2#39_00373	11893_2#40_02901	11893_2#41_02564	11893_2#42_03456	11893_2#45_03599	11893_2#46_03569	11893_2#47_01663	11893_2#48_01786	11893_2#49_00803	11893_2#50_00052	11893_2#51_02045	11893_2#52_00892	11893_2#53_00659	11893_2#55_00946	11893_2#56_01412
ytfF		Inner membrane protein ytfF	271	271	1	26	8984				965	965	965	11439_1#1_03265	11439_1#2_02952	11439_1#3_03233	11439_1#4_02963	11439_1#5_03735	11439_1#6_02764	11439_1#7_03274	11439_1#8_02620	11439_1#90_03240	11439_1#91_02767	11439_1#92_03301	11439_1#93_02599	11439_1#94_02647	11439_1#95_03617	11439_1#96_00853	11893_2#33_00448	11893_2#34_01255	11893_2#35_00584	11893_2#36_00688	11893_2#37_01112	11893_2#38_01480	11893_2#39_00244	11893_2#40_02772	11893_2#41_02693	11893_2#42_04001	11893_2#45_00745	11893_2#46_02448	11893_2#47_01533	11893_2#48_01916	11893_2#49_00673	11893_2#50_00182	11893_2#51_01917	11893_2#52_00764	11893_2#53_00786	11893_2#55_00819	11893_2#56_01539
ydgI		Putative arginine/ornithine antiporter	271	271	1	26	5564				1382	1382	1382	11439_1#1_01065	11439_1#2_01420	11439_1#3_00916	11439_1#4_01040	11439_1#5_01067	11439_1#6_00445	11439_1#7_00244	11439_1#8_02296	11439_1#90_01426	11439_1#91_00829	11439_1#92_00243	11439_1#93_02274	11439_1#94_00244	11439_1#95_01065	11439_1#96_01228	11893_2#33_01886	11893_2#34_02265	11893_2#35_01697	11893_2#36_02050	11893_2#37_04276	11893_2#38_00604	11893_2#39_00985	11893_2#40_01884	11893_2#41_00599	11893_2#42_00244	11893_2#45_01847	11893_2#46_01262	11893_2#47_01051	11893_2#48_00030	11893_2#49_00160	11893_2#50_00689	11893_2#51_00884	11893_2#52_01889	11893_2#53_01213	11893_2#55_01132	11893_2#56_00741
fliT		Flagellar protein FliT	271	271	1	26	8161				368	368	368	11439_1#1_02919	11439_1#2_02608	11439_1#3_02721	11439_1#4_02618	11439_1#5_03427	11439_1#6_01105	11439_1#7_02053	11439_1#8_00702	11439_1#90_02618	11439_1#91_01106	11439_1#92_02840	11439_1#93_01772	11439_1#94_01231	11439_1#95_03427	11439_1#96_02767	11893_2#33_02673	11893_2#34_02709	11893_2#35_02152	11893_2#36_02493	11893_2#37_02605	11893_2#38_01041	11893_2#39_01458	11893_2#40_02328	11893_2#41_01010	11893_2#42_02246	11893_2#45_03377	11893_2#46_02831	11893_2#47_00289	11893_2#48_01469	11893_2#49_01813	11893_2#50_01138	11893_2#51_02355	11893_2#52_01873	11893_2#53_02153	11893_2#55_02734	11893_2#56_02768
yciO		hypothetical protein	271	271	1	26	5806				620	620	620	11439_1#1_00820	11439_1#2_01175	11439_1#3_01162	11439_1#4_01286	11439_1#5_00821	11439_1#6_00691	11439_1#7_00490	11439_1#8_02071	11439_1#90_01180	11439_1#91_00584	11439_1#92_00488	11439_1#93_02029	11439_1#94_00491	11439_1#95_00820	11439_1#96_03804	11893_2#33_03511	11893_2#34_03431	11893_2#35_03485	11893_2#36_03489	11893_2#37_01842	11893_2#38_03370	11893_2#39_03886	11893_2#40_03471	11893_2#41_03365	11893_2#42_00490	11893_2#45_03945	11893_2#46_03899	11893_2#47_01283	11893_2#48_03967	11893_2#49_00412	11893_2#50_00443	11893_2#51_03483	11893_2#52_03736	11893_2#53_03807	11893_2#55_03705	11893_2#56_03561
yycF		Transcriptional regulatory protein YycF	271	271	1	26	7301				698	698	698	11439_1#1_03884	11439_1#2_03799	11439_1#3_03848	11439_1#4_03810	11439_1#5_03881	11439_1#6_03853	11439_1#7_03712	11439_1#8_03830	11439_1#90_03681	11439_1#91_03860	11439_1#92_03800	11439_1#93_03809	11439_1#94_03853	11439_1#95_03879	11439_1#96_03662	11893_2#33_03256	11893_2#34_03217	11893_2#35_03230	11893_2#36_03280	11893_2#37_03258	11893_2#38_03119	11893_2#39_03212	11893_2#40_03127	11893_2#41_03108	11893_2#42_03380	11893_2#45_03804	11893_2#46_03806	11893_2#47_03158	11893_2#48_03231	11893_2#49_03054	11893_2#50_03162	11893_2#51_03185	11893_2#52_03467	11893_2#53_03570	11893_2#55_03563	11893_2#56_03309
acnB		Aconitate hydratase 2	271	271	1	26	10878				2597	2597	2597	11439_1#1_03564	11439_1#2_03251	11439_1#3_03532	11439_1#4_03262	11439_1#5_02552	11439_1#6_03303	11439_1#7_02587	11439_1#8_02921	11439_1#90_03136	11439_1#91_03306	11439_1#92_03484	11439_1#93_02898	11439_1#94_02945	11439_1#95_02702	11439_1#96_02928	11893_2#33_00100	11893_2#34_03106	11893_2#35_02847	11893_2#36_02892	11893_2#37_02710	11893_2#38_02782	11893_2#39_02697	11893_2#40_02957	11893_2#41_02452	11893_2#42_01669	11893_2#45_01089	11893_2#46_02933	11893_2#47_02516	11893_2#48_02685	11893_2#49_02424	11893_2#50_02681	11893_2#51_02657	11893_2#52_02423	11893_2#53_02690	11893_2#55_03032	11893_2#56_03147
mdtI		Spermidine export protein MdtI	271	271	1	26	5570				329	329	329	11439_1#1_01059	11439_1#2_01414	11439_1#3_00922	11439_1#4_01046	11439_1#5_01061	11439_1#6_00451	11439_1#7_00250	11439_1#8_02290	11439_1#90_01420	11439_1#91_00823	11439_1#92_00249	11439_1#93_02268	11439_1#94_00250	11439_1#95_01059	11439_1#96_01234	11893_2#33_01892	11893_2#34_02259	11893_2#35_01691	11893_2#36_02044	11893_2#37_04282	11893_2#38_00610	11893_2#39_00991	11893_2#40_01878	11893_2#41_00605	11893_2#42_00250	11893_2#45_01853	11893_2#46_01256	11893_2#47_01057	11893_2#48_00024	11893_2#49_00166	11893_2#50_00683	11893_2#51_00890	11893_2#52_01883	11893_2#53_01207	11893_2#55_01126	11893_2#56_00735
ampE		hypothetical protein	271	271	1	26	10866				854	854	854	11439_1#1_03553	11439_1#2_03240	11439_1#3_03521	11439_1#4_03251	11439_1#5_02563	11439_1#6_03314	11439_1#7_02576	11439_1#8_02910	11439_1#90_03125	11439_1#91_03317	11439_1#92_03473	11439_1#93_02909	11439_1#94_02956	11439_1#95_02691	11439_1#96_02917	11893_2#33_00111	11893_2#34_03117	11893_2#35_02836	11893_2#36_02881	11893_2#37_02699	11893_2#38_02793	11893_2#39_02686	11893_2#40_02946	11893_2#41_02463	11893_2#42_01658	11893_2#45_01078	11893_2#46_02922	11893_2#47_02505	11893_2#48_02696	11893_2#49_02413	11893_2#50_02670	11893_2#51_02646	11893_2#52_02412	11893_2#53_02701	11893_2#55_03043	11893_2#56_03136
uhpC_1		Regulatory protein uhpC	271	271	1	26	7797				1328	1328	1328	11439_1#1_02426	11439_1#2_01810	11439_1#3_02855	11439_1#4_02118	11439_1#5_02122	11439_1#6_01643	11439_1#7_02187	11439_1#8_01875	11439_1#90_01818	11439_1#91_01645	11439_1#92_02041	11439_1#93_00814	11439_1#94_02182	11439_1#95_02426	11439_1#96_03459	11893_2#33_01057	11893_2#34_01754	11893_2#35_01512	11893_2#36_01187	11893_2#37_02279	11893_2#38_00340	11893_2#39_00408	11893_2#40_01373	11893_2#41_00337	11893_2#42_02811	11893_2#45_02357	11893_2#46_01834	11893_2#47_02170	11893_2#48_02357	11893_2#49_02078	11893_2#50_01810	11893_2#51_03098	11893_2#52_03219	11893_2#53_03209	11893_2#55_03476	11893_2#56_03734
hemN_2		Oxygen-independent coproporphyrinogen-III oxidase	271	271	1	26	7242				1373	1373	1373	11439_1#1_03825	11439_1#2_03858	11439_1#3_03907	11439_1#4_03869	11439_1#5_03940	11439_1#6_03912	11439_1#7_03771	11439_1#8_03771	11439_1#90_03622	11439_1#91_03801	11439_1#92_03859	11439_1#93_03750	11439_1#94_03912	11439_1#95_03938	11439_1#96_03606	11893_2#33_03201	11893_2#34_03162	11893_2#35_03175	11893_2#36_03335	11893_2#37_03199	11893_2#38_03174	11893_2#39_03157	11893_2#40_03182	11893_2#41_03053	11893_2#42_03321	11893_2#45_03749	11893_2#46_03861	11893_2#47_03212	11893_2#48_03177	11893_2#49_03000	11893_2#50_03216	11893_2#51_03129	11893_2#52_03523	11893_2#53_03514	11893_2#55_03507	11893_2#56_03364
rnb		Exoribonuclease 2	271	271	1	26	5782				1934	1934	1934	11439_1#1_00840	11439_1#2_01195	11439_1#3_01142	11439_1#4_01266	11439_1#5_00841	11439_1#6_00671	11439_1#7_00470	11439_1#8_02051	11439_1#90_01200	11439_1#91_00604	11439_1#92_00468	11439_1#93_02049	11439_1#94_00471	11439_1#95_00840	11439_1#96_03784	11893_2#33_03491	11893_2#34_03451	11893_2#35_03465	11893_2#36_03509	11893_2#37_01821	11893_2#38_03350	11893_2#39_03906	11893_2#40_03451	11893_2#41_03345	11893_2#42_00470	11893_2#45_03925	11893_2#46_03919	11893_2#47_01262	11893_2#48_03946	11893_2#49_00391	11893_2#50_00464	11893_2#51_03503	11893_2#52_03716	11893_2#53_03787	11893_2#55_03685	11893_2#56_03541
hdeB		10K-L protein	271	271	1	26	6005				329	329	329	11439_1#1_00980	11439_1#2_01335	11439_1#3_01001	11439_1#4_01125	11439_1#5_00982	11439_1#6_00530	11439_1#7_00328	11439_1#8_01909	11439_1#90_01341	11439_1#91_00744	11439_1#92_00327	11439_1#93_02190	11439_1#94_00329	11439_1#95_00980	11439_1#96_01312	11893_2#33_01970	11893_2#34_02180	11893_2#35_01613	11893_2#36_01966	11893_2#37_01681	11893_2#38_00657	11893_2#39_01032	11893_2#40_01799	11893_2#41_00627	11893_2#42_00329	11893_2#45_01931	11893_2#46_01177	11893_2#47_01140	11893_2#48_03000	11893_2#49_00250	11893_2#50_00605	11893_2#51_00968	11893_2#52_02991	11893_2#53_01129	11893_2#55_01048	11893_2#56_00656
ybjP		Uncharacterized lipoprotein ybjP precursor	271	271	1	26	5672				515	515	515	11439_1#1_02698	11439_1#2_02251	11439_1#3_02343	11439_1#4_02255	11439_1#5_03051	11439_1#6_02084	11439_1#7_01538	11439_1#8_01328	11439_1#90_02260	11439_1#91_02086	11439_1#92_02482	11439_1#93_01392	11439_1#94_02454	11439_1#95_03050	11439_1#96_02397	11893_2#33_02748	11893_2#34_02783	11893_2#35_02675	11893_2#36_02568	11893_2#37_03490	11893_2#38_01117	11893_2#39_02925	11893_2#40_02554	11893_2#41_00934	11893_2#42_02975	11893_2#45_02799	11893_2#46_03151	11893_2#47_00553	11893_2#48_00589	11893_2#49_00886	11893_2#50_01484	11893_2#51_03329	11893_2#52_02847	11893_2#53_03068	11893_2#55_02364	11893_2#56_02398
sbmA		hypothetical protein	271	271	1	26	3948				1220	1220	1220	11439_1#1_01691	11439_1#2_00645	11439_1#3_01691	11439_1#4_00979	11439_1#5_01360	11439_1#6_00050	11439_1#7_01021	11439_1#8_00050	11439_1#90_00979	11439_1#91_00383	11439_1#92_01612	11439_1#93_00385	11439_1#94_00690	11439_1#95_01358	11439_1#96_01997	11893_2#33_00709	11893_2#34_00688	11893_2#35_00324	11893_2#36_00324	11893_2#37_00366	11893_2#38_02502	11893_2#39_01361	11893_2#40_00690	11893_2#41_02174	11893_2#42_01012	11893_2#45_01428	11893_2#46_00842	11893_2#47_02963	11893_2#48_02772	11893_2#49_02966	11893_2#50_03068	11893_2#51_01529	11893_2#52_01373	11893_2#53_01921	11893_2#55_01963	11893_2#56_01159
pgl		6-phosphogluconolactonase	271	271	1	26	9341				995	995	995	11439_1#1_02793	11439_1#2_02156	11439_1#3_02438	11439_1#4_02159	11439_1#5_03146	11439_1#6_01989	11439_1#7_01442	11439_1#8_01232	11439_1#90_02165	11439_1#91_01991	11439_1#92_02387	11439_1#93_01488	11439_1#94_02550	11439_1#95_03145	11439_1#96_02809	11893_2#33_03971	11893_2#34_03965	11893_2#35_03947	11893_2#36_03968	11893_2#37_03383	11893_2#38_03962	11893_2#39_03940	11893_2#40_03986	11893_2#41_04096	11893_2#42_03070	11893_2#45_04307	11893_2#46_04279	11893_2#47_03854	11893_2#48_04086	11893_2#49_03864	11893_2#50_03965	11893_2#51_04060	11893_2#52_04145	11893_2#53_04297	11893_2#55_04044	11893_2#56_04063
deoD		Purine nucleoside phosphorylase deoD-type	271	271	1	26	9217				719	719	719	11439_1#1_03734	11439_1#2_03653	11439_1#3_03702	11439_1#4_03664	11439_1#5_02734	11439_1#6_03718	11439_1#7_03435	11439_1#8_03539	11439_1#90_02954	11439_1#91_03710	11439_1#92_03654	11439_1#93_03529	11439_1#94_03565	11439_1#95_02520	11439_1#96_00678	11893_2#33_00283	11893_2#34_01090	11893_2#35_00749	11893_2#36_00523	11893_2#37_00964	11893_2#38_02962	11893_2#39_00079	11893_2#40_03323	11893_2#41_02955	11893_2#42_01486	11893_2#45_00909	11893_2#46_02283	11893_2#47_01392	11893_2#48_02057	11893_2#49_00519	11893_2#50_00336	11893_2#51_03376	11893_2#52_00589	11893_2#53_00959	11893_2#55_00643	11893_2#56_01703
gcd		Quinoprotein glucose dehydrogenase	271	271	1	26	10888				2390	2390	2390	11439_1#1_03576	11439_1#2_03263	11439_1#3_03544	11439_1#4_03274	11439_1#5_02540	11439_1#6_03291	11439_1#7_02599	11439_1#8_02933	11439_1#90_03148	11439_1#91_03294	11439_1#92_03496	11439_1#93_02886	11439_1#94_02933	11439_1#95_02714	11439_1#96_02938	11893_2#33_00088	11893_2#34_03094	11893_2#35_02859	11893_2#36_02904	11893_2#37_02720	11893_2#38_02771	11893_2#39_02708	11893_2#40_02969	11893_2#41_02441	11893_2#42_01681	11893_2#45_01099	11893_2#46_02943	11893_2#47_02528	11893_2#48_02673	11893_2#49_02436	11893_2#50_02693	11893_2#51_02667	11893_2#52_02433	11893_2#53_02680	11893_2#55_03022	11893_2#56_03157
frdC		Fumarate reductase 15 kDa hydrophobic protein	271	271	1	26	8924				395	395	395	11439_1#1_03323	11439_1#2_03010	11439_1#3_03291	11439_1#4_03021	11439_1#5_03677	11439_1#6_02822	11439_1#7_03216	11439_1#8_02678	11439_1#90_03298	11439_1#91_02825	11439_1#92_03243	11439_1#93_02657	11439_1#94_02705	11439_1#95_03675	11439_1#96_00913	11893_2#33_00508	11893_2#34_01315	11893_2#35_00524	11893_2#36_00748	11893_2#37_01170	11893_2#38_01540	11893_2#39_00304	11893_2#40_02832	11893_2#41_02633	11893_2#42_03525	11893_2#45_00685	11893_2#46_02508	11893_2#47_01593	11893_2#48_01856	11893_2#49_00733	11893_2#50_00122	11893_2#51_01977	11893_2#52_00824	11893_2#53_00726	11893_2#55_00879	11893_2#56_01479
lspA		Lipoprotein signal peptidase	271	271	1	26	9292				500	500	500	11439_1#1_03807	11439_1#2_03726	11439_1#3_03775	11439_1#4_03737	11439_1#5_02661	11439_1#6_03645	11439_1#7_03362	11439_1#8_03612	11439_1#90_03027	11439_1#91_03783	11439_1#92_03727	11439_1#93_03456	11439_1#94_03638	11439_1#95_02593	11439_1#96_00607	11893_2#33_00210	11893_2#34_01018	11893_2#35_00821	11893_2#36_00451	11893_2#37_00894	11893_2#38_02890	11893_2#39_00007	11893_2#40_03395	11893_2#41_02883	11893_2#42_01559	11893_2#45_00981	11893_2#46_02211	11893_2#47_01318	11893_2#48_02130	11893_2#49_00446	11893_2#50_00409	11893_2#51_03448	11893_2#52_00518	11893_2#53_01031	11893_2#55_00572	11893_2#56_01775
group_10356	dmsC_1	DMSO reductase anchor subunit (DmsC)	271	271	1	26	4183				767	767	767	11439_1#1_01462	11439_1#2_00875	11439_1#3_01462	11439_1#4_00749	11439_1#5_01589	11439_1#6_00280	11439_1#7_00791	11439_1#8_00281	11439_1#90_00749	11439_1#91_00154	11439_1#92_01383	11439_1#93_00154	11439_1#94_00919	11439_1#95_01588	11439_1#96_01770	11893_2#33_00937	11893_2#34_00916	11893_2#35_00096	11893_2#36_00096	11893_2#37_00140	11893_2#38_03875	11893_2#39_01132	11893_2#40_00918	11893_2#41_03998	11893_2#42_00783	11893_2#45_01202	11893_2#46_01068	11893_2#47_02397	11893_2#48_02398	11893_2#49_02119	11893_2#50_02386	11893_2#51_03871	11893_2#52_04042	11893_2#53_04209	11893_2#55_01736	11893_2#56_01385
bsdC		Phenolic acid decarboxylase subunit C	271	271	1	26	10151				1427	1427	1427	11439_1#1_00435	11439_1#2_00436	11439_1#3_00435	11439_1#4_00435	11439_1#5_00238	11439_1#6_02524	11439_1#7_02756	11439_1#8_03090	11439_1#90_00160	11439_1#91_02493	11439_1#92_01069	11439_1#93_03069	11439_1#94_03203	11439_1#95_00435	11439_1#96_00229	11893_2#33_03169	11893_2#34_00195	11893_2#35_02968	11893_2#36_03188	11893_2#37_00560	11893_2#38_02076	11893_2#39_02118	11893_2#40_00375	11893_2#41_01947	11893_2#42_01925	11893_2#45_00412	11893_2#46_00295	11893_2#47_01770	11893_2#48_00891	11893_2#49_01343	11893_2#50_02015	11893_2#51_00235	11893_2#52_00100	11893_2#53_00413	11893_2#55_00371	11893_2#56_00195
mrpA_1		Major MR/P fimbria protein precursor	271	271	1	26	10180				587	587	587	11439_1#1_00402	11439_1#2_00403	11439_1#3_00402	11439_1#4_00402	11439_1#5_00271	11439_1#6_02491	11439_1#7_02723	11439_1#8_03057	11439_1#90_00193	11439_1#91_02526	11439_1#92_01036	11439_1#93_03036	11439_1#94_03236	11439_1#95_00402	11439_1#96_00256	11893_2#33_02066	11893_2#34_00221	11893_2#35_02144	11893_2#36_01870	11893_2#37_00594	11893_2#38_02103	11893_2#39_02091	11893_2#40_00349	11893_2#41_01920	11893_2#42_01959	11893_2#45_00384	11893_2#46_00322	11893_2#47_01736	11893_2#48_00925	11893_2#49_01309	11893_2#50_02050	11893_2#51_00262	11893_2#52_00127	11893_2#53_00385	11893_2#55_00344	11893_2#56_00222
torA		Trimethylamine-N-oxide reductase 1 precursor	271	271	1	26	7084				2552	2552	2552	11439_1#1_04190	11439_1#2_04154	11439_1#3_04144	11439_1#4_04207	11439_1#5_04163	11439_1#6_04144	11439_1#7_04240	11439_1#8_04151	11439_1#90_04364	11439_1#91_04145	11439_1#92_04121	11439_1#93_04187	11439_1#94_04315	11439_1#95_04189	11439_1#96_04107	11893_2#33_03869	11893_2#34_03830	11893_2#35_03784	11893_2#36_03888	11893_2#37_03946	11893_2#38_03795	11893_2#39_03734	11893_2#40_03829	11893_2#41_03828	11893_2#42_04102	11893_2#45_04144	11893_2#46_04201	11893_2#47_03683	11893_2#48_03915	11893_2#49_03776	11893_2#50_03877	11893_2#51_03999	11893_2#52_04061	11893_2#53_03644	11893_2#55_03965	11893_2#56_03984
recC		Exodeoxyribonuclease V gamma chain	271	271	1	26	10225				3371	3371	3371	11439_1#1_00356	11439_1#2_00357	11439_1#3_00356	11439_1#4_00356	11439_1#5_00318	11439_1#6_02445	11439_1#7_03515	11439_1#8_03751	11439_1#90_00239	11439_1#91_02573	11439_1#92_00990	11439_1#93_03608	11439_1#94_03777	11439_1#95_00356	11439_1#96_00304	11893_2#33_02113	11893_2#34_00268	11893_2#35_02097	11893_2#36_01823	11893_2#37_00641	11893_2#38_02149	11893_2#39_02044	11893_2#40_00302	11893_2#41_01873	11893_2#42_02005	11893_2#45_00336	11893_2#46_00370	11893_2#47_01688	11893_2#48_00972	11893_2#49_01262	11893_2#50_02097	11893_2#51_00310	11893_2#52_00175	11893_2#53_00337	11893_2#55_00296	11893_2#56_00269
glpR_6		Glycerol-3-phosphate regulon repressor	271	271	1	26	5785				722	722	722	11439_1#1_00837	11439_1#2_01192	11439_1#3_01145	11439_1#4_01269	11439_1#5_00838	11439_1#6_00674	11439_1#7_00473	11439_1#8_02054	11439_1#90_01197	11439_1#91_00601	11439_1#92_00471	11439_1#93_02046	11439_1#94_00474	11439_1#95_00837	11439_1#96_03787	11893_2#33_03494	11893_2#34_03448	11893_2#35_03468	11893_2#36_03506	11893_2#37_01824	11893_2#38_03353	11893_2#39_03903	11893_2#40_03454	11893_2#41_03348	11893_2#42_00473	11893_2#45_03928	11893_2#46_03916	11893_2#47_01265	11893_2#48_03949	11893_2#49_00394	11893_2#50_00461	11893_2#51_03500	11893_2#52_03719	11893_2#53_03790	11893_2#55_03688	11893_2#56_03544
pcm		Protein-L-isoaspartate O-methyltransferase	271	271	1	26	10155				626	626	626	11439_1#1_00431	11439_1#2_00432	11439_1#3_00431	11439_1#4_00431	11439_1#5_00242	11439_1#6_02520	11439_1#7_02752	11439_1#8_03086	11439_1#90_00164	11439_1#91_02497	11439_1#92_01065	11439_1#93_03065	11439_1#94_03207	11439_1#95_00431	11439_1#96_00233	11893_2#33_03173	11893_2#34_00199	11893_2#35_02964	11893_2#36_03192	11893_2#37_00564	11893_2#38_02080	11893_2#39_02114	11893_2#40_00371	11893_2#41_01943	11893_2#42_01930	11893_2#45_00407	11893_2#46_00299	11893_2#47_01766	11893_2#48_00895	11893_2#49_01339	11893_2#50_02020	11893_2#51_00239	11893_2#52_00104	11893_2#53_00408	11893_2#55_00367	11893_2#56_00199
ysdC		Putative aminopeptidase ysdC	271	271	1	26	5926				1118	1118	1118	11439_1#1_00929	11439_1#2_01284	11439_1#3_01052	11439_1#4_01176	11439_1#5_00931	11439_1#6_00581	11439_1#7_00379	11439_1#8_01960	11439_1#90_01290	11439_1#91_00693	11439_1#92_00378	11439_1#93_02139	11439_1#94_00380	11439_1#95_00929	11439_1#96_01364	11893_2#33_02022	11893_2#34_02128	11893_2#35_01561	11893_2#36_01914	11893_2#37_01731	11893_2#38_00709	11893_2#39_01084	11893_2#40_01747	11893_2#41_00679	11893_2#42_00380	11893_2#45_01983	11893_2#46_01125	11893_2#47_01172	11893_2#48_02949	11893_2#49_00301	11893_2#50_00554	11893_2#51_01020	11893_2#52_03043	11893_2#53_01077	11893_2#55_00996	11893_2#56_00603
argI		Ornithine carbamoyltransferase chain I	271	271	1	26	9094				1004	1004	1004	11439_1#1_03217	11439_1#2_02904	11439_1#3_03185	11439_1#4_02915	11439_1#5_03783	11439_1#6_02716	11439_1#7_03322	11439_1#8_02572	11439_1#90_03192	11439_1#91_02719	11439_1#92_03349	11439_1#93_02551	11439_1#94_02599	11439_1#95_03569	11439_1#96_00786	11893_2#33_00382	11893_2#34_01189	11893_2#35_00650	11893_2#36_00622	11893_2#37_01064	11893_2#38_01412	11893_2#39_00177	11893_2#40_02706	11893_2#41_02784	11893_2#42_03953	11893_2#45_00812	11893_2#46_02381	11893_2#47_01485	11893_2#48_01964	11893_2#49_00625	11893_2#50_00230	11893_2#51_01850	11893_2#52_00697	11893_2#53_00853	11893_2#55_00752	11893_2#56_01606
gsp_3		Bifunctional glutathionylspermidine synthetase/amidase	271	271	1	26	8957				1163	1163	1163	11439_1#1_03288	11439_1#2_02975	11439_1#3_03256	11439_1#4_02986	11439_1#5_03712	11439_1#6_02787	11439_1#7_03251	11439_1#8_02643	11439_1#90_03263	11439_1#91_02790	11439_1#92_03278	11439_1#93_02622	11439_1#94_02670	11439_1#95_03640	11439_1#96_00878	11893_2#33_00473	11893_2#34_01280	11893_2#35_00559	11893_2#36_00713	11893_2#37_01135	11893_2#38_01505	11893_2#39_00269	11893_2#40_02797	11893_2#41_02668	11893_2#42_04024	11893_2#45_00720	11893_2#46_02473	11893_2#47_01558	11893_2#48_01891	11893_2#49_00698	11893_2#50_00157	11893_2#51_01942	11893_2#52_00789	11893_2#53_00761	11893_2#55_00844	11893_2#56_01514
group_10366		YhhN-like protein	271	271	1	26	7555				626	626	626	11439_1#1_02215	11439_1#2_02021	11439_1#3_03066	11439_1#4_01907	11439_1#5_02333	11439_1#6_01854	11439_1#7_02398	11439_1#8_01663	11439_1#90_02030	11439_1#91_01856	11439_1#92_02252	11439_1#93_01026	11439_1#94_01971	11439_1#95_02215	11439_1#96_03102	11893_2#33_01271	11893_2#34_01968	11893_2#35_01298	11893_2#36_01401	11893_2#37_02079	11893_2#38_00124	11893_2#39_00624	11893_2#40_01587	11893_2#41_00121	11893_2#42_02600	11893_2#45_02142	11893_2#46_01619	11893_2#47_01958	11893_2#48_02145	11893_2#49_01874	11893_2#50_01564	11893_2#51_02435	11893_2#52_02246	11893_2#53_02472	11893_2#55_02814	11893_2#56_02927
flgK		Flagellar hook-associated protein 1	271	271	1	26	6340				1661	1661	1661	11439_1#1_02505	11439_1#2_02444	11439_1#3_02150	11439_1#4_02448	11439_1#5_02858	11439_1#6_02277	11439_1#7_01731	11439_1#8_01521	11439_1#90_02454	11439_1#91_02279	11439_1#92_02676	11439_1#93_01199	11439_1#94_02261	11439_1#95_02857	11439_1#96_02146	11893_2#33_02943	11893_2#34_02978	11893_2#35_02480	11893_2#36_02763	11893_2#37_03133	11893_2#38_01312	11893_2#39_03023	11893_2#40_02359	11893_2#41_00738	11893_2#42_03755	11893_2#45_03051	11893_2#46_03708	11893_2#47_00748	11893_2#48_00331	11893_2#49_01134	11893_2#50_01289	11893_2#51_03969	11893_2#52_03267	11893_2#53_03476	11893_2#55_02112	11893_2#56_02150
group_10368		Protein of unknown function (DUF1493)	271	271	1	26	10109				332	332	332	11439_1#1_00454	11439_1#2_00455	11439_1#3_00454	11439_1#4_00454	11439_1#5_00219	11439_1#6_02543	11439_1#7_02775	11439_1#8_03109	11439_1#90_00141	11439_1#91_02474	11439_1#92_01088	11439_1#93_03088	11439_1#94_03184	11439_1#95_00454	11439_1#96_00208	11893_2#33_03148	11893_2#34_00174	11893_2#35_02989	11893_2#36_03167	11893_2#37_00539	11893_2#38_02054	11893_2#39_02139	11893_2#40_00396	11893_2#41_01968	11893_2#42_01906	11893_2#45_00433	11893_2#46_00274	11893_2#47_01791	11893_2#48_00870	11893_2#49_01364	11893_2#50_01994	11893_2#51_00214	11893_2#52_00079	11893_2#53_00434	11893_2#55_00392	11893_2#56_00174
ispF		2-C-methyl-D-erythritol 2,4-cyclodiphosphate synthase	271	271	1	26	10158				479	479	479	11439_1#1_00428	11439_1#2_00429	11439_1#3_00428	11439_1#4_00428	11439_1#5_00245	11439_1#6_02517	11439_1#7_02749	11439_1#8_03083	11439_1#90_00167	11439_1#91_02500	11439_1#92_01062	11439_1#93_03062	11439_1#94_03210	11439_1#95_00428	11439_1#96_00236	11893_2#33_03176	11893_2#34_00202	11893_2#35_02961	11893_2#36_03195	11893_2#37_00567	11893_2#38_02083	11893_2#39_02111	11893_2#40_00368	11893_2#41_01940	11893_2#42_01933	11893_2#45_00404	11893_2#46_00302	11893_2#47_01763	11893_2#48_00898	11893_2#49_01336	11893_2#50_02023	11893_2#51_00242	11893_2#52_00107	11893_2#53_00405	11893_2#55_00364	11893_2#56_00202
fliG		Flagellar motor switch protein FliG	271	271	1	26	8153				995	995	995	11439_1#1_02927	11439_1#2_02615	11439_1#3_02714	11439_1#4_02625	11439_1#5_03420	11439_1#6_01098	11439_1#7_02045	11439_1#8_00694	11439_1#90_02626	11439_1#91_01098	11439_1#92_02848	11439_1#93_01764	11439_1#94_01239	11439_1#95_03419	11439_1#96_02759	11893_2#33_02665	11893_2#34_02701	11893_2#35_02160	11893_2#36_02485	11893_2#37_02597	11893_2#38_01033	11893_2#39_01466	11893_2#40_02320	11893_2#41_01018	11893_2#42_02254	11893_2#45_03369	11893_2#46_02823	11893_2#47_00281	11893_2#48_01477	11893_2#49_01805	11893_2#50_01130	11893_2#51_02347	11893_2#52_01865	11893_2#53_02161	11893_2#55_02726	11893_2#56_02760
damX		hypothetical protein	271	271	1	26	7469				1277	1277	1277	11439_1#1_02134	11439_1#2_02101	11439_1#3_03146	11439_1#4_01826	11439_1#5_02413	11439_1#6_01934	11439_1#7_02478	11439_1#8_01582	11439_1#90_02110	11439_1#91_01936	11439_1#92_02332	11439_1#93_01106	11439_1#94_01890	11439_1#95_02134	11439_1#96_03184	11893_2#33_01354	11893_2#34_02050	11893_2#35_01216	11893_2#36_01483	11893_2#37_01992	11893_2#38_00039	11893_2#39_00707	11893_2#40_01669	11893_2#41_00039	11893_2#42_02519	11893_2#45_02061	11893_2#46_01537	11893_2#47_03559	11893_2#48_03639	11893_2#49_03156	11893_2#50_03393	11893_2#51_02517	11893_2#52_02165	11893_2#53_02554	11893_2#55_02896	11893_2#56_03009
appC_1		Cytochrome bd-II oxidase subunit 1	271	271	1	26	3932				1403	1403	1403	11439_1#1_01707	11439_1#2_00629	11439_1#3_01707	11439_1#4_00995	11439_1#5_01344	11439_1#6_00034	11439_1#7_01037	11439_1#8_00034	11439_1#90_00995	11439_1#91_00399	11439_1#92_01628	11439_1#93_00401	11439_1#94_00674	11439_1#95_01342	11439_1#96_02014	11893_2#33_00693	11893_2#34_00672	11893_2#35_00340	11893_2#36_00340	11893_2#37_00382	11893_2#38_02486	11893_2#39_01377	11893_2#40_00674	11893_2#41_02158	11893_2#42_01028	11893_2#45_01444	11893_2#46_00826	11893_2#47_02979	11893_2#48_02788	11893_2#49_02950	11893_2#50_03052	11893_2#51_01512	11893_2#52_01356	11893_2#53_01904	11893_2#55_01980	11893_2#56_01143
ycgM_1		hypothetical protein	271	271	1	26	7907				701	701	701	11439_1#1_03128	11439_1#2_02816	11439_1#3_02512	11439_1#4_02826	11439_1#5_03219	11439_1#6_00897	11439_1#7_01843	11439_1#8_00492	11439_1#90_02828	11439_1#91_00897	11439_1#92_03049	11439_1#93_01562	11439_1#94_01440	11439_1#95_03218	11439_1#96_02537	11893_2#33_02442	11893_2#34_02479	11893_2#35_02382	11893_2#36_02263	11893_2#37_02370	11893_2#38_00810	11893_2#39_01690	11893_2#40_02098	11893_2#41_01241	11893_2#42_02455	11893_2#45_03147	11893_2#46_02601	11893_2#47_00069	11893_2#48_01705	11893_2#49_01593	11893_2#50_00918	11893_2#51_02125	11893_2#52_01674	11893_2#53_02383	11893_2#55_02504	11893_2#56_02538
nudB		Dihydroneopterin triphosphate pyrophosphatase	271	271	1	26	8221				452	452	452	11439_1#1_02861	11439_1#2_02550	11439_1#3_02779	11439_1#4_02560	11439_1#5_03485	11439_1#6_01163	11439_1#7_02111	11439_1#8_00760	11439_1#90_02560	11439_1#91_01164	11439_1#92_02782	11439_1#93_01830	11439_1#94_01173	11439_1#95_03485	11439_1#96_03278	11893_2#33_03664	11893_2#34_03645	11893_2#35_03659	11893_2#36_03683	11893_2#37_03825	11893_2#38_03677	11893_2#39_03676	11893_2#40_03624	11893_2#41_03797	11893_2#42_02188	11893_2#45_03435	11893_2#46_03375	11893_2#47_00349	11893_2#48_01409	11893_2#49_04174	11893_2#50_01198	11893_2#51_02810	11893_2#52_02576	11893_2#53_02941	11893_2#55_03284	11893_2#56_03893
nsrR		HTH-type transcriptional repressor NsrR	271	271	1	26	8948				425	425	425	11439_1#1_03297	11439_1#2_02984	11439_1#3_03265	11439_1#4_02995	11439_1#5_03703	11439_1#6_02796	11439_1#7_03242	11439_1#8_02652	11439_1#90_03272	11439_1#91_02799	11439_1#92_03269	11439_1#93_02631	11439_1#94_02679	11439_1#95_03649	11439_1#96_00887	11893_2#33_00482	11893_2#34_01289	11893_2#35_00550	11893_2#36_00722	11893_2#37_01144	11893_2#38_01514	11893_2#39_00278	11893_2#40_02806	11893_2#41_02659	11893_2#42_04033	11893_2#45_00711	11893_2#46_02482	11893_2#47_01567	11893_2#48_01882	11893_2#49_00707	11893_2#50_00148	11893_2#51_01951	11893_2#52_00798	11893_2#53_00752	11893_2#55_00853	11893_2#56_01505
prfC		Peptide chain release factor 3	271	271	1	26	9206				1589	1589	1589	11439_1#1_03724	11439_1#2_03643	11439_1#3_03692	11439_1#4_03654	11439_1#5_02744	11439_1#6_03728	11439_1#7_03445	11439_1#8_03529	11439_1#90_02944	11439_1#91_03700	11439_1#92_03644	11439_1#93_03539	11439_1#94_03555	11439_1#95_02510	11439_1#96_00688	11893_2#33_00294	11893_2#34_01101	11893_2#35_00738	11893_2#36_00534	11893_2#37_00974	11893_2#38_02972	11893_2#39_00089	11893_2#40_03312	11893_2#41_02966	11893_2#42_01476	11893_2#45_00899	11893_2#46_02294	11893_2#47_01402	11893_2#48_02047	11893_2#49_00529	11893_2#50_00326	11893_2#51_03366	11893_2#52_00599	11893_2#53_00949	11893_2#55_00653	11893_2#56_01693
ribA		GTP cyclohydrolase-2	271	271	1	26	5792				590	590	590	11439_1#1_00830	11439_1#2_01185	11439_1#3_01152	11439_1#4_01276	11439_1#5_00831	11439_1#6_00681	11439_1#7_00480	11439_1#8_02061	11439_1#90_01190	11439_1#91_00594	11439_1#92_00478	11439_1#93_02039	11439_1#94_00481	11439_1#95_00830	11439_1#96_03794	11893_2#33_03501	11893_2#34_03441	11893_2#35_03475	11893_2#36_03499	11893_2#37_01831	11893_2#38_03360	11893_2#39_03896	11893_2#40_03461	11893_2#41_03355	11893_2#42_00480	11893_2#45_03935	11893_2#46_03909	11893_2#47_01272	11893_2#48_03956	11893_2#49_00401	11893_2#50_00454	11893_2#51_03493	11893_2#52_03726	11893_2#53_03797	11893_2#55_03695	11893_2#56_03551
pdhR_2		Pyruvate dehydrogenase complex repressor	271	271	1	26	9153				725	725	725	11439_1#1_03683	11439_1#2_03602	11439_1#3_03651	11439_1#4_03613	11439_1#5_02785	11439_1#6_03769	11439_1#7_03486	11439_1#8_03488	11439_1#90_02903	11439_1#91_03659	11439_1#92_03603	11439_1#93_03580	11439_1#94_03514	11439_1#95_02469	11439_1#96_00740	11893_2#33_00347	11893_2#34_01154	11893_2#35_00685	11893_2#36_00587	11893_2#37_01019	11893_2#38_01376	11893_2#39_00142	11893_2#40_02671	11893_2#41_02749	11893_2#42_01435	11893_2#45_00847	11893_2#46_02346	11893_2#47_01454	11893_2#48_01995	11893_2#49_00581	11893_2#50_00274	11893_2#51_01804	11893_2#52_00651	11893_2#53_00899	11893_2#55_00705	11893_2#56_01641
gmd		GDP-mannose 4,6-dehydratase	271	271	1	26	7981				1121	1121	1121	11439_1#1_03060	11439_1#2_02748	11439_1#3_02581	11439_1#4_02758	11439_1#5_03287	11439_1#6_00965	11439_1#7_01911	11439_1#8_00560	11439_1#90_02760	11439_1#91_00965	11439_1#92_02981	11439_1#93_01630	11439_1#94_01372	11439_1#95_03286	11439_1#96_02604	11893_2#33_02511	11893_2#34_02547	11893_2#35_02314	11893_2#36_02331	11893_2#37_02436	11893_2#38_00879	11893_2#39_01621	11893_2#40_02166	11893_2#41_01172	11893_2#42_02387	11893_2#45_03214	11893_2#46_02668	11893_2#47_00138	11893_2#48_01637	11893_2#49_01662	11893_2#50_00987	11893_2#51_02192	11893_2#52_01741	11893_2#53_02316	11893_2#55_02571	11893_2#56_02606
rpe_3		Ribulose-phosphate 3-epimerase	271	271	1	26	7328				764	764	764	11439_1#1_03904	11439_1#2_03779	11439_1#3_03828	11439_1#4_03790	11439_1#5_03861	11439_1#6_03833	11439_1#7_03692	11439_1#8_03850	11439_1#90_03701	11439_1#91_03880	11439_1#92_03780	11439_1#93_03829	11439_1#94_03833	11439_1#95_03859	11439_1#96_03682	11893_2#33_03276	11893_2#34_03237	11893_2#35_03250	11893_2#36_03260	11893_2#37_03317	11893_2#38_03099	11893_2#39_03232	11893_2#40_03107	11893_2#41_03128	11893_2#42_03400	11893_2#45_03824	11893_2#46_03786	11893_2#47_03138	11893_2#48_03251	11893_2#49_03074	11893_2#50_03142	11893_2#51_03205	11893_2#52_03447	11893_2#53_03590	11893_2#55_03583	11893_2#56_03289
dnaT		Primosomal protein I	271	271	1	26	9193				539	539	539	11439_1#1_03708	11439_1#2_03627	11439_1#3_03676	11439_1#4_03638	11439_1#5_02760	11439_1#6_03744	11439_1#7_03461	11439_1#8_03513	11439_1#90_02928	11439_1#91_03684	11439_1#92_03628	11439_1#93_03555	11439_1#94_03539	11439_1#95_02494	11439_1#96_00704	11893_2#33_00310	11893_2#34_01117	11893_2#35_00722	11893_2#36_00550	11893_2#37_00990	11893_2#38_02988	11893_2#39_00105	11893_2#40_02634	11893_2#41_02982	11893_2#42_01460	11893_2#45_00883	11893_2#46_02310	11893_2#47_01418	11893_2#48_02031	11893_2#49_00545	11893_2#50_00310	11893_2#51_01768	11893_2#52_00615	11893_2#53_00933	11893_2#55_00669	11893_2#56_01677
lpxC		UDP-3-O-[3-hydroxymyristoyl] N-acetylglucosamine deacetylase	271	271	1	26	10853				917	917	917	11439_1#1_03540	11439_1#2_03227	11439_1#3_03508	11439_1#4_03238	11439_1#5_02576	11439_1#6_03327	11439_1#7_02563	11439_1#8_02897	11439_1#90_03112	11439_1#91_03330	11439_1#92_03460	11439_1#93_02922	11439_1#94_02969	11439_1#95_02678	11439_1#96_02904	11893_2#33_00126	11893_2#34_03132	11893_2#35_02821	11893_2#36_02866	11893_2#37_02686	11893_2#38_02808	11893_2#39_02671	11893_2#40_02931	11893_2#41_02478	11893_2#42_01645	11893_2#45_01065	11893_2#46_02909	11893_2#47_02490	11893_2#48_02711	11893_2#49_02398	11893_2#50_02655	11893_2#51_02633	11893_2#52_02399	11893_2#53_02714	11893_2#55_03056	11893_2#56_03123
group_10383		PrkA family serine protein kinase	271	271	1	26	5369				1934	1934	1934	11439_1#1_01266	11439_1#2_03541	11439_1#3_00715	11439_1#4_03405	11439_1#5_01268	11439_1#6_03448	11439_1#7_00043	11439_1#8_02497	11439_1#90_03568	11439_1#91_03451	11439_1#92_00043	11439_1#93_02475	11439_1#94_00043	11439_1#95_01266	11439_1#96_01034	11893_2#33_03763	11893_2#34_03724	11893_2#35_03738	11893_2#36_03782	11893_2#37_02808	11893_2#38_00409	11893_2#39_00792	11893_2#40_03723	11893_2#41_00406	11893_2#42_00043	11893_2#45_01654	11893_2#46_01455	11893_2#47_00849	11893_2#48_00232	11893_2#49_03593	11893_2#50_03570	11893_2#51_00690	11893_2#52_02083	11893_2#53_01407	11893_2#55_01326	11893_2#56_00934
sodA		Superoxide dismutase [Mn]	271	271	1	26	7296				620	620	620	11439_1#1_03880	11439_1#2_03803	11439_1#3_03852	11439_1#4_03814	11439_1#5_03885	11439_1#6_03857	11439_1#7_03716	11439_1#8_03826	11439_1#90_03677	11439_1#91_03856	11439_1#92_03804	11439_1#93_03805	11439_1#94_03857	11439_1#95_03883	11439_1#96_03657	11893_2#33_03251	11893_2#34_03212	11893_2#35_03225	11893_2#36_03285	11893_2#37_03253	11893_2#38_03124	11893_2#39_03207	11893_2#40_03132	11893_2#41_03103	11893_2#42_03376	11893_2#45_03799	11893_2#46_03811	11893_2#47_03163	11893_2#48_03226	11893_2#49_03049	11893_2#50_03167	11893_2#51_03180	11893_2#52_03472	11893_2#53_03565	11893_2#55_03558	11893_2#56_03314
group_10385	gldA_1	Glycerol dehydrogenase	271	271	1	26	4172				1088	1088	1088	11439_1#1_01473	11439_1#2_00864	11439_1#3_01473	11439_1#4_00760	11439_1#5_01578	11439_1#6_00269	11439_1#7_00802	11439_1#8_00270	11439_1#90_00760	11439_1#91_00165	11439_1#92_01394	11439_1#93_00165	11439_1#94_00908	11439_1#95_01577	11439_1#96_01781	11893_2#33_00926	11893_2#34_00905	11893_2#35_00107	11893_2#36_00107	11893_2#37_00151	11893_2#38_03888	11893_2#39_01144	11893_2#40_00907	11893_2#41_03986	11893_2#42_00794	11893_2#45_01213	11893_2#46_01057	11893_2#47_02386	11893_2#48_02409	11893_2#49_02130	11893_2#50_02397	11893_2#51_03882	11893_2#52_04031	11893_2#53_04198	11893_2#55_01747	11893_2#56_01374
trpD		Anthranilate synthase component II	271	271	1	26	5809				1595	1595	1595	11439_1#1_00817	11439_1#2_01172	11439_1#3_01165	11439_1#4_01289	11439_1#5_00818	11439_1#6_00694	11439_1#7_00493	11439_1#8_02074	11439_1#90_01177	11439_1#91_00581	11439_1#92_00491	11439_1#93_02026	11439_1#94_00494	11439_1#95_00817	11439_1#96_03807	11893_2#33_03514	11893_2#34_03428	11893_2#35_03488	11893_2#36_03486	11893_2#37_01845	11893_2#38_03373	11893_2#39_03883	11893_2#40_03474	11893_2#41_03368	11893_2#42_00493	11893_2#45_03948	11893_2#46_03896	11893_2#47_01286	11893_2#48_03970	11893_2#49_00415	11893_2#50_00440	11893_2#51_03480	11893_2#52_03739	11893_2#53_03810	11893_2#55_03708	11893_2#56_03564
glnS		Glutamine--tRNA ligase	271	271	1	26	4250				1667	1667	1667	11439_1#1_01389	11439_1#2_00948	11439_1#3_01389	11439_1#4_00676	11439_1#5_01662	11439_1#6_00353	11439_1#7_00718	11439_1#8_00354	11439_1#90_00676	11439_1#91_00081	11439_1#92_01310	11439_1#93_00081	11439_1#94_00992	11439_1#95_01661	11439_1#96_03945	11893_2#33_01010	11893_2#34_00989	11893_2#35_00023	11893_2#36_00023	11893_2#37_00067	11893_2#38_03626	11893_2#39_03625	11893_2#40_00991	11893_2#41_03685	11893_2#42_00710	11893_2#45_04119	11893_2#46_04116	11893_2#47_03278	11893_2#48_03357	11893_2#49_03963	11893_2#50_03282	11893_2#51_03665	11893_2#52_03877	11893_2#53_04045	11893_2#55_03880	11893_2#56_03815
group_10388		SpoVR family protein	271	271	1	26	4730				1532	1532	1532	11439_1#1_00737	11439_1#2_01092	11439_1#3_01245	11439_1#4_01368	11439_1#5_00738	11439_1#6_00773	11439_1#7_00572	11439_1#8_02153	11439_1#90_01097	11439_1#91_00501	11439_1#92_00571	11439_1#93_01946	11439_1#94_00573	11439_1#95_00737	11439_1#96_03383	11893_2#33_03372	11893_2#34_03333	11893_2#35_03346	11893_2#36_03391	11893_2#37_01927	11893_2#38_03232	11893_2#39_03330	11893_2#40_03238	11893_2#41_03249	11893_2#42_00574	11893_2#45_03541	11893_2#46_03270	11893_2#47_00445	11893_2#48_01314	11893_2#49_03395	11893_2#50_03660	11893_2#51_02915	11893_2#52_02681	11893_2#53_02837	11893_2#55_03180	11893_2#56_03445
chbF		6-phospho-beta-glucosidase	271	271	1	26	5403				1355	1355	1355	11439_1#1_01226	11439_1#2_03501	11439_1#3_00755	11439_1#4_03445	11439_1#5_01228	11439_1#6_03488	11439_1#7_00083	11439_1#8_02457	11439_1#90_03528	11439_1#91_03491	11439_1#92_00083	11439_1#93_02435	11439_1#94_00083	11439_1#95_01226	11439_1#96_01066	11893_2#33_03731	11893_2#34_03756	11893_2#35_03770	11893_2#36_03750	11893_2#37_02849	11893_2#38_00440	11893_2#39_00823	11893_2#40_03691	11893_2#41_00437	11893_2#42_00083	11893_2#45_01686	11893_2#46_01423	11893_2#47_00890	11893_2#48_00191	11893_2#49_03552	11893_2#50_03611	11893_2#51_00722	11893_2#52_02051	11893_2#53_01375	11893_2#55_01294	11893_2#56_00903
ftsA_2		Cell division protein FtsA	271	271	1	26	10851				1262	1262	1262	11439_1#1_03538	11439_1#2_03225	11439_1#3_03506	11439_1#4_03236	11439_1#5_02578	11439_1#6_03329	11439_1#7_02561	11439_1#8_02895	11439_1#90_03110	11439_1#91_03332	11439_1#92_03458	11439_1#93_02924	11439_1#94_02971	11439_1#95_02676	11439_1#96_02902	11893_2#33_00128	11893_2#34_03134	11893_2#35_02819	11893_2#36_02864	11893_2#37_02684	11893_2#38_02810	11893_2#39_02669	11893_2#40_02929	11893_2#41_02480	11893_2#42_01643	11893_2#45_01063	11893_2#46_02907	11893_2#47_02488	11893_2#48_02713	11893_2#49_02396	11893_2#50_02653	11893_2#51_02631	11893_2#52_02397	11893_2#53_02716	11893_2#55_03058	11893_2#56_03121
galK		Galactokinase	271	271	1	26	9352				1148	1148	1148	11439_1#1_02804	11439_1#2_02145	11439_1#3_02449	11439_1#4_02148	11439_1#5_03157	11439_1#6_01978	11439_1#7_01431	11439_1#8_01221	11439_1#90_02154	11439_1#91_01980	11439_1#92_02376	11439_1#93_01499	11439_1#94_02561	11439_1#95_03156	11439_1#96_02820	11893_2#33_03982	11893_2#34_03954	11893_2#35_03958	11893_2#36_03957	11893_2#37_03372	11893_2#38_03973	11893_2#39_03929	11893_2#40_03997	11893_2#41_04085	11893_2#42_03081	11893_2#45_04318	11893_2#46_04268	11893_2#47_03865	11893_2#48_04097	11893_2#49_03853	11893_2#50_03954	11893_2#51_04049	11893_2#52_04156	11893_2#53_04286	11893_2#55_04033	11893_2#56_04052
betC		Choline-sulfatase	271	271	1	26	10802				1889	1889	1889	11439_1#1_03488	11439_1#2_03175	11439_1#3_03456	11439_1#4_03186	11439_1#5_02628	11439_1#6_03379	11439_1#7_02511	11439_1#8_02845	11439_1#90_03060	11439_1#91_03382	11439_1#92_03408	11439_1#93_02974	11439_1#94_03021	11439_1#95_02626	11439_1#96_02855	11893_2#33_00175	11893_2#34_03923	11893_2#35_02772	11893_2#36_02817	11893_2#37_02635	11893_2#38_02857	11893_2#39_02622	11893_2#40_03917	11893_2#41_02527	11893_2#42_01592	11893_2#45_01016	11893_2#46_02860	11893_2#47_02440	11893_2#48_04020	11893_2#49_02348	11893_2#50_02605	11893_2#51_02583	11893_2#52_02350	11893_2#53_02763	11893_2#55_03105	11893_2#56_03074
flhC		Flagellar transcriptional regulator FlhC	271	271	1	26	8196				578	578	578	11439_1#1_02885	11439_1#2_02574	11439_1#3_02755	11439_1#4_02584	11439_1#5_03461	11439_1#6_01139	11439_1#7_02087	11439_1#8_00736	11439_1#90_02584	11439_1#91_01140	11439_1#92_02806	11439_1#93_01806	11439_1#94_01197	11439_1#95_03461	11439_1#96_03253	11893_2#33_03689	11893_2#34_03620	11893_2#35_03634	11893_2#36_03708	11893_2#37_03849	11893_2#38_03702	11893_2#39_03701	11893_2#40_03649	11893_2#41_03772	11893_2#42_02212	11893_2#45_03410	11893_2#46_03400	11893_2#47_00325	11893_2#48_01433	11893_2#49_01849	11893_2#50_01174	11893_2#51_02785	11893_2#52_02551	11893_2#53_02966	11893_2#55_03309	11893_2#56_03868
cls		Cardiolipin synthase	271	271	1	26	6118				1460	1460	1460	11439_1#1_00801	11439_1#2_01156	11439_1#3_01181	11439_1#4_01305	11439_1#5_00802	11439_1#6_00710	11439_1#7_00509	11439_1#8_02090	11439_1#90_01161	11439_1#91_00565	11439_1#92_00507	11439_1#93_02010	11439_1#94_00510	11439_1#95_00801	11439_1#96_03823	11893_2#33_03530	11893_2#34_03412	11893_2#35_03504	11893_2#36_03470	11893_2#37_01861	11893_2#38_03389	11893_2#39_03867	11893_2#40_03490	11893_2#41_03384	11893_2#42_00509	11893_2#45_03964	11893_2#46_03880	11893_2#47_01302	11893_2#48_03986	11893_2#49_00431	11893_2#50_00424	11893_2#51_03464	11893_2#52_03755	11893_2#53_03826	11893_2#55_03724	11893_2#56_03580
yeaZ		hypothetical protein	271	271	1	26	4746				695	695	695	11439_1#1_00721	11439_1#2_01076	11439_1#3_01261	11439_1#4_01384	11439_1#5_00722	11439_1#6_00789	11439_1#7_00588	11439_1#8_02169	11439_1#90_01081	11439_1#91_00485	11439_1#92_00587	11439_1#93_01930	11439_1#94_00589	11439_1#95_00721	11439_1#96_03367	11893_2#33_03388	11893_2#34_03349	11893_2#35_03362	11893_2#36_03407	11893_2#37_01943	11893_2#38_03248	11893_2#39_03346	11893_2#40_03254	11893_2#41_03233	11893_2#42_00590	11893_2#45_03525	11893_2#46_03286	11893_2#47_00429	11893_2#48_01330	11893_2#49_03411	11893_2#50_03676	11893_2#51_02899	11893_2#52_02665	11893_2#53_02853	11893_2#55_03196	11893_2#56_03429
csgD		CsgBAC operon transcriptional regulatory protein	271	271	1	26	6300				650	650	650	11439_1#1_02548	11439_1#2_02401	11439_1#3_02193	11439_1#4_02405	11439_1#5_02901	11439_1#6_02234	11439_1#7_01688	11439_1#8_01478	11439_1#90_02411	11439_1#91_02236	11439_1#92_02633	11439_1#93_01242	11439_1#94_02304	11439_1#95_02900	11439_1#96_02187	11893_2#33_02902	11893_2#34_02937	11893_2#35_02521	11893_2#36_02722	11893_2#37_03092	11893_2#38_01270	11893_2#39_03064	11893_2#40_02400	11893_2#41_00779	11893_2#42_04305	11893_2#45_03010	11893_2#46_03667	11893_2#47_00708	11893_2#48_00372	11893_2#49_01093	11893_2#50_01330	11893_2#51_03928	11893_2#52_03308	11893_2#53_03435	11893_2#55_02153	11893_2#56_02191
proW		Glycine betaine/L-proline transport system permease protein proW	271	271	1	26	10022				1055	1064	1063	11439_1#1_00547	11439_1#2_00548	11439_1#3_00547	11439_1#4_00547	11439_1#5_00126	11439_1#6_02636	11439_1#7_02868	11439_1#8_03202	11439_1#90_00048	11439_1#91_02381	11439_1#92_01181	11439_1#93_03181	11439_1#94_03091	11439_1#95_00547	11439_1#96_00115	11893_2#33_03055	11893_2#34_00084	11893_2#35_03081	11893_2#36_03075	11893_2#37_04021	11893_2#38_01962	11893_2#39_02231	11893_2#40_00486	11893_2#41_02060	11893_2#42_01813	11893_2#45_00526	11893_2#46_00182	11893_2#47_01883	11893_2#48_00778	11893_2#49_01457	11893_2#50_01902	11893_2#51_00121	11893_2#52_03545	11893_2#53_00528	11893_2#55_00485	11893_2#56_00082
recQ		ATP-dependent DNA helicase recQ	271	271	1	26	7203				1847	1847	1847	11439_1#1_03978	11439_1#2_03897	11439_1#3_03946	11439_1#4_03938	11439_1#5_04009	11439_1#6_03951	11439_1#7_03839	11439_1#8_03953	11439_1#90_03897	11439_1#91_03954	11439_1#92_03928	11439_1#93_03932	11439_1#94_03952	11439_1#95_04007	11439_1#96_03894	11893_2#33_03600	11893_2#34_03529	11893_2#35_03575	11893_2#36_03619	11893_2#37_03759	11893_2#38_03541	11893_2#39_03509	11893_2#40_03528	11893_2#41_03503	11893_2#42_03592	11893_2#45_04034	11893_2#46_04031	11893_2#47_03619	11893_2#48_03824	11893_2#49_03522	11893_2#50_03786	11893_2#51_03614	11893_2#52_03826	11893_2#53_03896	11893_2#55_03795	11893_2#56_03617
minD_2		Cell division inhibitor MinD	271	271	1	26	4741				812	812	812	11439_1#1_00726	11439_1#2_01081	11439_1#3_01256	11439_1#4_01379	11439_1#5_00727	11439_1#6_00784	11439_1#7_00583	11439_1#8_02164	11439_1#90_01086	11439_1#91_00490	11439_1#92_00582	11439_1#93_01935	11439_1#94_00584	11439_1#95_00726	11439_1#96_03372	11893_2#33_03383	11893_2#34_03344	11893_2#35_03357	11893_2#36_03402	11893_2#37_01938	11893_2#38_03243	11893_2#39_03341	11893_2#40_03249	11893_2#41_03238	11893_2#42_00585	11893_2#45_03530	11893_2#46_03281	11893_2#47_00434	11893_2#48_01325	11893_2#49_03406	11893_2#50_03671	11893_2#51_02904	11893_2#52_02670	11893_2#53_02848	11893_2#55_03191	11893_2#56_03434
sdaC		Serine transporter	271	271	1	26	10200				1289	1289	1289	11439_1#1_00382	11439_1#2_00383	11439_1#3_00382	11439_1#4_00382	11439_1#5_00291	11439_1#6_02471	11439_1#7_02703	11439_1#8_03037	11439_1#90_00213	11439_1#91_02546	11439_1#92_01016	11439_1#93_03016	11439_1#94_03256	11439_1#95_00382	11439_1#96_00277	11893_2#33_02086	11893_2#34_00241	11893_2#35_02124	11893_2#36_01850	11893_2#37_00614	11893_2#38_02123	11893_2#39_02071	11893_2#40_00329	11893_2#41_01900	11893_2#42_01979	11893_2#45_00363	11893_2#46_00343	11893_2#47_01715	11893_2#48_00945	11893_2#49_01289	11893_2#50_02070	11893_2#51_00283	11893_2#52_00148	11893_2#53_00364	11893_2#55_00323	11893_2#56_00242
yvoA_3		HTH-type transcriptional repressor yvoA	271	271	1	26	9337				725	725	725	11439_1#1_02789	11439_1#2_02160	11439_1#3_02434	11439_1#4_02163	11439_1#5_03142	11439_1#6_01993	11439_1#7_01446	11439_1#8_01236	11439_1#90_02169	11439_1#91_01995	11439_1#92_02391	11439_1#93_01484	11439_1#94_02546	11439_1#95_03141	11439_1#96_02805	11893_2#33_03967	11893_2#34_03969	11893_2#35_03943	11893_2#36_03972	11893_2#37_03387	11893_2#38_03958	11893_2#39_03944	11893_2#40_03982	11893_2#41_04100	11893_2#42_03066	11893_2#45_04303	11893_2#46_04283	11893_2#47_03850	11893_2#48_04082	11893_2#49_03868	11893_2#50_03969	11893_2#51_04064	11893_2#52_04141	11893_2#53_04301	11893_2#55_04048	11893_2#56_04067
dppA_1		Dipeptide-binding protein	271	271	1	26	7620				1607	1607	1607	11439_1#1_02271	11439_1#2_01965	11439_1#3_03010	11439_1#4_01963	11439_1#5_02277	11439_1#6_01798	11439_1#7_02342	11439_1#8_01719	11439_1#90_01974	11439_1#91_01800	11439_1#92_02196	11439_1#93_00970	11439_1#94_02027	11439_1#95_02271	11439_1#96_03046	11893_2#33_01215	11893_2#34_01912	11893_2#35_01354	11893_2#36_01345	11893_2#37_02135	11893_2#38_00182	11893_2#39_00566	11893_2#40_01531	11893_2#41_00179	11893_2#42_02656	11893_2#45_02198	11893_2#46_01675	11893_2#47_02014	11893_2#48_02201	11893_2#49_01923	11893_2#50_01653	11893_2#51_02379	11893_2#52_02302	11893_2#53_02416	11893_2#55_02758	11893_2#56_02871
ldhA		D-lactate dehydrogenase	271	271	1	26	5891				989	989	989	11439_1#1_00893	11439_1#2_01248	11439_1#3_01089	11439_1#4_01213	11439_1#5_00894	11439_1#6_00618	11439_1#7_00416	11439_1#8_01997	11439_1#90_01253	11439_1#91_00657	11439_1#92_00415	11439_1#93_02103	11439_1#94_00417	11439_1#95_00893	11439_1#96_01400	11893_2#33_02058	11893_2#34_02092	11893_2#35_01525	11893_2#36_01878	11893_2#37_01767	11893_2#38_00737	11893_2#39_01112	11893_2#40_01711	11893_2#41_00707	11893_2#42_00417	11893_2#45_02019	11893_2#46_01088	11893_2#47_01208	11893_2#48_02913	11893_2#49_00337	11893_2#50_00518	11893_2#51_01056	11893_2#52_03079	11893_2#53_01041	11893_2#55_00960	11893_2#56_00567
baeS		Signal transduction histidine-protein kinase BaeS	271	271	1	26	7958				1403	1403	1403	11439_1#1_03082	11439_1#2_02770	11439_1#3_02559	11439_1#4_02780	11439_1#5_03265	11439_1#6_00943	11439_1#7_01889	11439_1#8_00538	11439_1#90_02782	11439_1#91_00943	11439_1#92_03003	11439_1#93_01608	11439_1#94_01394	11439_1#95_03264	11439_1#96_02582	11893_2#33_02488	11893_2#34_02525	11893_2#35_02336	11893_2#36_02309	11893_2#37_02414	11893_2#38_00857	11893_2#39_01643	11893_2#40_02144	11893_2#41_01194	11893_2#42_02409	11893_2#45_03192	11893_2#46_02646	11893_2#47_00116	11893_2#48_01659	11893_2#49_01640	11893_2#50_00965	11893_2#51_02170	11893_2#52_01719	11893_2#53_02338	11893_2#55_02549	11893_2#56_02584
rmuC		DNA recombination protein rmuC	271	271	1	26	7214				1430	1430	1430	11439_1#1_03967	11439_1#2_03886	11439_1#3_03935	11439_1#4_03949	11439_1#5_04020	11439_1#6_03940	11439_1#7_03850	11439_1#8_03964	11439_1#90_03886	11439_1#91_03943	11439_1#92_03939	11439_1#93_03943	11439_1#94_03941	11439_1#95_04018	11439_1#96_03905	11893_2#33_03611	11893_2#34_03518	11893_2#35_03586	11893_2#36_03630	11893_2#37_03770	11893_2#38_03552	11893_2#39_03498	11893_2#40_03517	11893_2#41_03492	11893_2#42_03603	11893_2#45_04045	11893_2#46_04042	11893_2#47_03608	11893_2#48_03835	11893_2#49_03533	11893_2#50_03797	11893_2#51_03625	11893_2#52_03837	11893_2#53_03907	11893_2#55_03806	11893_2#56_03606
group_10406		hypothetical protein	271	271	1	26	4698				809	809	809	11439_1#1_00769	11439_1#2_01124	11439_1#3_01213	11439_1#4_01337	11439_1#5_00770	11439_1#6_00742	11439_1#7_00541	11439_1#8_02122	11439_1#90_01129	11439_1#91_00533	11439_1#92_00539	11439_1#93_01978	11439_1#94_00542	11439_1#95_00769	11439_1#96_03416	11893_2#33_03340	11893_2#34_03301	11893_2#35_03314	11893_2#36_03359	11893_2#37_01893	11893_2#38_03198	11893_2#39_03296	11893_2#40_03206	11893_2#41_03283	11893_2#42_00542	11893_2#45_03575	11893_2#46_03236	11893_2#47_00479	11893_2#48_01280	11893_2#49_03361	11893_2#50_03626	11893_2#51_02948	11893_2#52_02714	11893_2#53_02804	11893_2#55_03146	11893_2#56_03478
dedA		hypothetical protein	271	271	1	26	262				659	659	659	11439_1#1_01854	11439_1#2_01672	11439_1#3_01854	11439_1#4_01546	11439_1#5_01855	11439_1#6_01377	11439_1#7_01184	11439_1#8_01102	11439_1#90_01551	11439_1#91_01379	11439_1#92_01903	11439_1#93_00676	11439_1#94_01738	11439_1#95_01854	11439_1#96_01641	11893_2#33_01630	11893_2#34_01632	11893_2#35_00940	11893_2#36_01065	11893_2#37_01501	11893_2#38_01856	11893_2#39_01998	11893_2#40_01251	11893_2#41_01335	11893_2#42_01303	11893_2#45_02615	11893_2#46_02092	11893_2#47_03469	11893_2#48_03447	11893_2#49_03337	11893_2#50_02258	11893_2#51_01172	11893_2#52_01015	11893_2#53_01563	11893_2#55_01607	11893_2#56_02017
metA		Homoserine O-succinyltransferase	271	271	1	26	8705				929	929	929	11439_1#1_03460	11439_1#2_03147	11439_1#3_03428	11439_1#4_03158	11439_1#5_03540	11439_1#6_02959	11439_1#7_03932	11439_1#8_02817	11439_1#90_04096	11439_1#91_02962	11439_1#92_03106	11439_1#93_02796	11439_1#94_02843	11439_1#95_03812	11439_1#96_04061	11893_2#33_03873	11893_2#34_03834	11893_2#35_03848	11893_2#36_03892	11893_2#37_03950	11893_2#38_03799	11893_2#39_03798	11893_2#40_03833	11893_2#41_03892	11893_2#42_03862	11893_2#45_04208	11893_2#46_04261	11893_2#47_04266	11893_2#48_04355	11893_2#49_04297	11893_2#50_04356	11893_2#51_03796	11893_2#52_03992	11893_2#53_04159	11893_2#55_04026	11893_2#56_04045
mfd		Transcription-repair-coupling factor	271	271	1	26	6373				3446	3446	3446	11439_1#1_02474	11439_1#2_02475	11439_1#3_02119	11439_1#4_02479	11439_1#5_02827	11439_1#6_02308	11439_1#7_01762	11439_1#8_01552	11439_1#90_02485	11439_1#91_02310	11439_1#92_02707	11439_1#93_01168	11439_1#94_02230	11439_1#95_02826	11439_1#96_04367	11893_2#33_04244	11893_2#34_04242	11893_2#35_04221	11893_2#36_04221	11893_2#37_03166	11893_2#38_04263	11893_2#39_04169	11893_2#40_04216	11893_2#41_04326	11893_2#42_03724	11893_2#45_04530	11893_2#46_04624	11893_2#47_00781	11893_2#48_00298	11893_2#49_01167	11893_2#50_01256	11893_2#51_04361	11893_2#52_04336	11893_2#53_04528	11893_2#55_04292	11893_2#56_04405
glpT_1		G-3-P permease	271	271	1	26	294				1391	1391	1391	11439_1#1_01892	11439_1#2_01634	11439_1#3_01892	11439_1#4_01584	11439_1#5_01893	11439_1#6_01415	11439_1#7_01222	11439_1#8_01064	11439_1#90_01589	11439_1#91_01417	11439_1#92_01865	11439_1#93_00638	11439_1#94_01700	11439_1#95_01892	11439_1#96_01608	11893_2#33_01597	11893_2#34_01599	11893_2#35_00973	11893_2#36_01032	11893_2#37_01468	11893_2#38_01822	11893_2#39_01964	11893_2#40_01218	11893_2#41_01369	11893_2#42_01265	11893_2#45_02582	11893_2#46_02059	11893_2#47_02809	11893_2#48_03144	11893_2#49_02653	11893_2#50_02226	11893_2#51_01205	11893_2#52_01048	11893_2#53_01596	11893_2#55_01574	11893_2#56_01984
dmlR_5		D-malate degradation protein R	271	271	1	26	5712				911	911	911	11439_1#1_02678	11439_1#2_02271	11439_1#3_02323	11439_1#4_02275	11439_1#5_03031	11439_1#6_02104	11439_1#7_01558	11439_1#8_01348	11439_1#90_02280	11439_1#91_02106	11439_1#92_02502	11439_1#93_01372	11439_1#94_02434	11439_1#95_03030	11439_1#96_02376	11893_2#33_02769	11893_2#34_02804	11893_2#35_02654	11893_2#36_02589	11893_2#37_04329	11893_2#38_01138	11893_2#39_02904	11893_2#40_02533	11893_2#41_00913	11893_2#42_02955	11893_2#45_02820	11893_2#46_03130	11893_2#47_00574	11893_2#48_00568	11893_2#49_00907	11893_2#50_01463	11893_2#51_03350	11893_2#52_02826	11893_2#53_03089	11893_2#55_02342	11893_2#56_02377
dapB		Dihydrodipicolinate reductase	271	271	1	26	10784				821	821	821	11439_1#1_03472	11439_1#2_03159	11439_1#3_03440	11439_1#4_03170	11439_1#5_02644	11439_1#6_03395	11439_1#7_02495	11439_1#8_02829	11439_1#90_03044	11439_1#91_03398	11439_1#92_03392	11439_1#93_02990	11439_1#94_03037	11439_1#95_02610	11439_1#96_02837	11893_2#33_00193	11893_2#34_03941	11893_2#35_02754	11893_2#36_02799	11893_2#37_02616	11893_2#38_02875	11893_2#39_02604	11893_2#40_03899	11893_2#41_02545	11893_2#42_01576	11893_2#45_00998	11893_2#46_02842	11893_2#47_02422	11893_2#48_04038	11893_2#49_02330	11893_2#50_04393	11893_2#51_02565	11893_2#52_02332	11893_2#53_02781	11893_2#55_03123	11893_2#56_03057
bdbD		Thiol-disulfide oxidoreductase D	271	271	1	26	6272				623	623	623	11439_1#1_02571	11439_1#2_02378	11439_1#3_02216	11439_1#4_02382	11439_1#5_02924	11439_1#6_02211	11439_1#7_01665	11439_1#8_01455	11439_1#90_02387	11439_1#91_02213	11439_1#92_02610	11439_1#93_01265	11439_1#94_02327	11439_1#95_02923	11439_1#96_02214	11893_2#33_02875	11893_2#34_02910	11893_2#35_02548	11893_2#36_02695	11893_2#37_03065	11893_2#38_01245	11893_2#39_03091	11893_2#40_02427	11893_2#41_00806	11893_2#42_02848	11893_2#45_02983	11893_2#46_03640	11893_2#47_00681	11893_2#48_00399	11893_2#49_01066	11893_2#50_01357	11893_2#51_03739	11893_2#52_03335	11893_2#53_03408	11893_2#55_02180	11893_2#56_02218
ilvD_1		Dihydroxy-acid dehydratase	271	271	1	26	7512				1715	1715	1715	11439_1#1_02173	11439_1#2_02062	11439_1#3_03107	11439_1#4_01865	11439_1#5_02374	11439_1#6_01895	11439_1#7_02439	11439_1#8_01621	11439_1#90_02071	11439_1#91_01897	11439_1#92_02293	11439_1#93_01067	11439_1#94_01929	11439_1#95_02173	11439_1#96_03145	11893_2#33_01314	11893_2#34_02011	11893_2#35_01255	11893_2#36_01444	11893_2#37_02037	11893_2#38_00080	11893_2#39_00667	11893_2#40_01630	11893_2#41_00078	11893_2#42_02558	11893_2#45_02100	11893_2#46_01576	11893_2#47_03514	11893_2#48_03593	11893_2#49_03201	11893_2#50_03437	11893_2#51_02478	11893_2#52_02204	11893_2#53_02515	11893_2#55_02857	11893_2#56_02970
ybhS		Inner membrane transport permease ybhS	271	271	1	26	9311				1130	1130	1130	11439_1#1_02764	11439_1#2_02185	11439_1#3_02409	11439_1#4_02188	11439_1#5_03117	11439_1#6_02018	11439_1#7_01471	11439_1#8_01261	11439_1#90_02194	11439_1#91_02020	11439_1#92_02416	11439_1#93_01459	11439_1#94_02521	11439_1#95_03116	11439_1#96_02779	11893_2#33_03941	11893_2#34_03995	11893_2#35_03917	11893_2#36_03998	11893_2#37_03414	11893_2#38_03932	11893_2#39_03970	11893_2#40_03956	11893_2#41_04126	11893_2#42_03041	11893_2#45_04277	11893_2#46_04309	11893_2#47_03824	11893_2#48_04056	11893_2#49_03894	11893_2#50_03995	11893_2#51_04090	11893_2#52_04115	11893_2#53_04327	11893_2#55_04074	11893_2#56_04093
yhhT_1		hypothetical protein	271	271	1	26	7562				1049	1049	1049	11439_1#1_02222	11439_1#2_02014	11439_1#3_03059	11439_1#4_01914	11439_1#5_02326	11439_1#6_01847	11439_1#7_02391	11439_1#8_01670	11439_1#90_02023	11439_1#91_01849	11439_1#92_02245	11439_1#93_01019	11439_1#94_01978	11439_1#95_02222	11439_1#96_03095	11893_2#33_01264	11893_2#34_01961	11893_2#35_01305	11893_2#36_01394	11893_2#37_02086	11893_2#38_00131	11893_2#39_00617	11893_2#40_01580	11893_2#41_00128	11893_2#42_02607	11893_2#45_02149	11893_2#46_01626	11893_2#47_01965	11893_2#48_02152	11893_2#49_01881	11893_2#50_01571	11893_2#51_02428	11893_2#52_02253	11893_2#53_02465	11893_2#55_02807	11893_2#56_02920
dbpA		ATP-independent RNA helicase dbpA	271	271	1	26	5732				1373	1373	1373	11439_1#1_00886	11439_1#2_01241	11439_1#3_01096	11439_1#4_01220	11439_1#5_00887	11439_1#6_00625	11439_1#7_00423	11439_1#8_02004	11439_1#90_01246	11439_1#91_00650	11439_1#92_00422	11439_1#93_02096	11439_1#94_00424	11439_1#95_00886	11439_1#96_03737	11893_2#33_03445	11893_2#34_03497	11893_2#35_03419	11893_2#36_03555	11893_2#37_01774	11893_2#38_03305	11893_2#39_04195	11893_2#40_03405	11893_2#41_03300	11893_2#42_00424	11893_2#45_03878	11893_2#46_03966	11893_2#47_01215	11893_2#48_02906	11893_2#49_00344	11893_2#50_00511	11893_2#51_03550	11893_2#52_03669	11893_2#53_03740	11893_2#55_03638	11893_2#56_03495
mraY		Phospho-N-acetylmuramoyl-pentapeptide-transferase	271	271	1	26	10844				1082	1082	1082	11439_1#1_03531	11439_1#2_03218	11439_1#3_03499	11439_1#4_03229	11439_1#5_02585	11439_1#6_03336	11439_1#7_02554	11439_1#8_02888	11439_1#90_03103	11439_1#91_03339	11439_1#92_03451	11439_1#93_02931	11439_1#94_02978	11439_1#95_02669	11439_1#96_02895	11893_2#33_00135	11893_2#34_03141	11893_2#35_02812	11893_2#36_02857	11893_2#37_02677	11893_2#38_02817	11893_2#39_02662	11893_2#40_02922	11893_2#41_02487	11893_2#42_01636	11893_2#45_01056	11893_2#46_02900	11893_2#47_02481	11893_2#48_02720	11893_2#49_02389	11893_2#50_02646	11893_2#51_02624	11893_2#52_02390	11893_2#53_02723	11893_2#55_03065	11893_2#56_03114
group_10419		adenylate cyclase	271	271	1	26	7183				2546	2546	2546	11439_1#1_03995	11439_1#2_03914	11439_1#3_03963	11439_1#4_03921	11439_1#5_03992	11439_1#6_03968	11439_1#7_03822	11439_1#8_03936	11439_1#90_03914	11439_1#91_03971	11439_1#92_03911	11439_1#93_03915	11439_1#94_03969	11439_1#95_03990	11439_1#96_03874	11893_2#33_03580	11893_2#34_03549	11893_2#35_03555	11893_2#36_03599	11893_2#37_03739	11893_2#38_03521	11893_2#39_03529	11893_2#40_03548	11893_2#41_03523	11893_2#42_03575	11893_2#45_04014	11893_2#46_04011	11893_2#47_03639	11893_2#48_03804	11893_2#49_03502	11893_2#50_03766	11893_2#51_03594	11893_2#52_03806	11893_2#53_03876	11893_2#55_03775	11893_2#56_03637
metP		Methionine import system permease protein MetP	271	271	1	26	4090				659	659	659	11439_1#1_01557	11439_1#2_00780	11439_1#3_01557	11439_1#4_00844	11439_1#5_01494	11439_1#6_00185	11439_1#7_00886	11439_1#8_00186	11439_1#90_00844	11439_1#91_00249	11439_1#92_01477	11439_1#93_00249	11439_1#94_00824	11439_1#95_01493	11439_1#96_01861	11893_2#33_00846	11893_2#34_00825	11893_2#35_00187	11893_2#36_00187	11893_2#37_00231	11893_2#38_02639	11893_2#39_01224	11893_2#40_00827	11893_2#41_02310	11893_2#42_00878	11893_2#45_01292	11893_2#46_00978	11893_2#47_02307	11893_2#48_02489	11893_2#49_02209	11893_2#50_02477	11893_2#51_01665	11893_2#52_01509	11893_2#53_02057	11893_2#55_01827	11893_2#56_01295
envC		Septal ring factor	271	271	1	26	7698				1283	1283	1283	11439_1#1_02341	11439_1#2_01895	11439_1#3_02940	11439_1#4_02033	11439_1#5_02207	11439_1#6_01728	11439_1#7_02272	11439_1#8_01789	11439_1#90_01904	11439_1#91_01730	11439_1#92_02126	11439_1#93_00900	11439_1#94_02097	11439_1#95_02341	11439_1#96_03544	11893_2#33_01143	11893_2#34_01840	11893_2#35_01426	11893_2#36_01273	11893_2#37_02197	11893_2#38_00255	11893_2#39_00493	11893_2#40_01459	11893_2#41_00252	11893_2#42_02726	11893_2#45_02272	11893_2#46_01749	11893_2#47_02087	11893_2#48_02275	11893_2#49_01996	11893_2#50_01728	11893_2#51_03013	11893_2#52_03134	11893_2#53_03294	11893_2#55_03391	11893_2#56_02799
djlA		DnaJ-like protein DjlA	271	271	1	26	10812				812	812	812	11439_1#1_03498	11439_1#2_03185	11439_1#3_03466	11439_1#4_03196	11439_1#5_02618	11439_1#6_03369	11439_1#7_02521	11439_1#8_02855	11439_1#90_03070	11439_1#91_03372	11439_1#92_03418	11439_1#93_02964	11439_1#94_03011	11439_1#95_02636	11439_1#96_02865	11893_2#33_00165	11893_2#34_03913	11893_2#35_02782	11893_2#36_02827	11893_2#37_02645	11893_2#38_02847	11893_2#39_02632	11893_2#40_03927	11893_2#41_02517	11893_2#42_01603	11893_2#45_01026	11893_2#46_02870	11893_2#47_02450	11893_2#48_04010	11893_2#49_02358	11893_2#50_02615	11893_2#51_02593	11893_2#52_02360	11893_2#53_02753	11893_2#55_03095	11893_2#56_03084
uvrD		DNA helicase II	271	271	1	26	7196				2162	2162	2162	11439_1#1_03985	11439_1#2_03904	11439_1#3_03953	11439_1#4_03931	11439_1#5_04002	11439_1#6_03958	11439_1#7_03832	11439_1#8_03946	11439_1#90_03904	11439_1#91_03961	11439_1#92_03921	11439_1#93_03925	11439_1#94_03959	11439_1#95_04000	11439_1#96_03887	11893_2#33_03593	11893_2#34_03536	11893_2#35_03568	11893_2#36_03612	11893_2#37_03752	11893_2#38_03534	11893_2#39_03516	11893_2#40_03535	11893_2#41_03510	11893_2#42_03585	11893_2#45_04027	11893_2#46_04024	11893_2#47_03626	11893_2#48_03817	11893_2#49_03515	11893_2#50_03779	11893_2#51_03607	11893_2#52_03819	11893_2#53_03889	11893_2#55_03788	11893_2#56_03624
cysE_1		Serine acetyltransferase	271	271	1	26	7692				821	821	821	11439_1#1_02335	11439_1#2_01901	11439_1#3_02946	11439_1#4_02027	11439_1#5_02213	11439_1#6_01734	11439_1#7_02278	11439_1#8_01783	11439_1#90_01910	11439_1#91_01736	11439_1#92_02132	11439_1#93_00906	11439_1#94_02091	11439_1#95_02335	11439_1#96_03550	11893_2#33_01149	11893_2#34_01846	11893_2#35_01420	11893_2#36_01279	11893_2#37_02191	11893_2#38_00249	11893_2#39_00499	11893_2#40_01465	11893_2#41_00246	11893_2#42_02720	11893_2#45_02266	11893_2#46_01743	11893_2#47_02081	11893_2#48_02269	11893_2#49_01990	11893_2#50_01722	11893_2#51_03007	11893_2#52_03128	11893_2#53_03300	11893_2#55_03385	11893_2#56_02805
ptsG_2		EIICBA-Glc	271	271	1	26	4249				1952	1952	1952	11439_1#1_01390	11439_1#2_00947	11439_1#3_01390	11439_1#4_00677	11439_1#5_01661	11439_1#6_00352	11439_1#7_00719	11439_1#8_00353	11439_1#90_00677	11439_1#91_00082	11439_1#92_01311	11439_1#93_00082	11439_1#94_00991	11439_1#95_01660	11439_1#96_03946	11893_2#33_01009	11893_2#34_00988	11893_2#35_00024	11893_2#36_00024	11893_2#37_00068	11893_2#38_03625	11893_2#39_03624	11893_2#40_00990	11893_2#41_03686	11893_2#42_00711	11893_2#45_04118	11893_2#46_04115	11893_2#47_03277	11893_2#48_03356	11893_2#49_03964	11893_2#50_03281	11893_2#51_03666	11893_2#52_03878	11893_2#53_04046	11893_2#55_03879	11893_2#56_03814
hemG		Protoporphyrinogen IX dehydrogenase [menaquinone]	271	271	1	26	7231				545	545	545	11439_1#1_03950	11439_1#2_03869	11439_1#3_03918	11439_1#4_03966	11439_1#5_04037	11439_1#6_03923	11439_1#7_03867	11439_1#8_03981	11439_1#90_03869	11439_1#91_03926	11439_1#92_03956	11439_1#93_03960	11439_1#94_03924	11439_1#95_04035	11439_1#96_03922	11893_2#33_03628	11893_2#34_03501	11893_2#35_03603	11893_2#36_03647	11893_2#37_03787	11893_2#38_03569	11893_2#39_03481	11893_2#40_03500	11893_2#41_03475	11893_2#42_03620	11893_2#45_04062	11893_2#46_04059	11893_2#47_03591	11893_2#48_03852	11893_2#49_03550	11893_2#50_03814	11893_2#51_03642	11893_2#52_03854	11893_2#53_03924	11893_2#55_03823	11893_2#56_03589
rnfE		Electron transport complex protein rnfE	271	271	1	26	5538				692	692	692	11439_1#1_01086	11439_1#2_03361	11439_1#3_00895	11439_1#4_03585	11439_1#5_01088	11439_1#6_03628	11439_1#7_00223	11439_1#8_02317	11439_1#90_03388	11439_1#91_03631	11439_1#92_00222	11439_1#93_02295	11439_1#94_00223	11439_1#95_01086	11439_1#96_01206	11893_2#33_01865	11893_2#34_02286	11893_2#35_01718	11893_2#36_02071	11893_2#37_02988	11893_2#38_00582	11893_2#39_00963	11893_2#40_01905	11893_2#41_00577	11893_2#42_00223	11893_2#45_01825	11893_2#46_01284	11893_2#47_01029	11893_2#48_00052	11893_2#49_00138	11893_2#50_00711	11893_2#51_00862	11893_2#52_01911	11893_2#53_01235	11893_2#55_01154	11893_2#56_00764
thyA		Thymidylate synthase	271	271	1	26	10230				794	794	794	11439_1#1_00351	11439_1#2_00352	11439_1#3_00351	11439_1#4_00351	11439_1#5_00323	11439_1#6_02440	11439_1#7_03520	11439_1#8_03746	11439_1#90_00244	11439_1#91_02578	11439_1#92_00985	11439_1#93_03613	11439_1#94_03772	11439_1#95_00351	11439_1#96_00309	11893_2#33_02118	11893_2#34_00273	11893_2#35_02092	11893_2#36_01818	11893_2#37_00646	11893_2#38_02154	11893_2#39_02039	11893_2#40_00297	11893_2#41_01868	11893_2#42_02010	11893_2#45_00331	11893_2#46_00375	11893_2#47_01683	11893_2#48_00977	11893_2#49_01257	11893_2#50_02102	11893_2#51_00315	11893_2#52_00180	11893_2#53_00332	11893_2#55_00291	11893_2#56_00274
group_10429		hypothetical protein	271	271	1	26	7389				473	473	473	11439_1#1_04388	11439_1#2_04416	11439_1#3_04423	11439_1#4_04393	11439_1#5_04447	11439_1#6_04381	11439_1#7_04467	11439_1#8_04514	11439_1#90_04663	11439_1#91_04409	11439_1#92_04356	11439_1#93_04545	11439_1#94_04504	11439_1#95_04372	11439_1#96_04413	11893_2#33_04308	11893_2#34_04282	11893_2#35_04320	11893_2#36_04285	11893_2#37_04267	11893_2#38_04299	11893_2#39_04229	11893_2#40_04316	11893_2#41_04389	11893_2#42_04280	11893_2#45_04576	11893_2#46_04670	11893_2#47_04221	11893_2#48_04306	11893_2#49_04254	11893_2#50_04313	11893_2#51_04447	11893_2#52_04424	11893_2#53_04591	11893_2#55_04338	11893_2#56_04451
glgX_2		Glycogen debranching enzyme	271	271	1	26	7518				1976	1976	1976	11439_1#1_02179	11439_1#2_02056	11439_1#3_03101	11439_1#4_01871	11439_1#5_02368	11439_1#6_01889	11439_1#7_02433	11439_1#8_01627	11439_1#90_02065	11439_1#91_01891	11439_1#92_02287	11439_1#93_01061	11439_1#94_01935	11439_1#95_02179	11439_1#96_03139	11893_2#33_01308	11893_2#34_02005	11893_2#35_01261	11893_2#36_01438	11893_2#37_02043	11893_2#38_00086	11893_2#39_00661	11893_2#40_01624	11893_2#41_00084	11893_2#42_02564	11893_2#45_02106	11893_2#46_01582	11893_2#47_03508	11893_2#48_03587	11893_2#49_03207	11893_2#50_03443	11893_2#51_02472	11893_2#52_02210	11893_2#53_02509	11893_2#55_02851	11893_2#56_02964
rsmD		Ribosomal RNA small subunit methyltransferase D	271	271	1	26	7551				596	596	596	11439_1#1_02212	11439_1#2_02024	11439_1#3_03069	11439_1#4_01904	11439_1#5_02336	11439_1#6_01857	11439_1#7_02401	11439_1#8_01660	11439_1#90_02033	11439_1#91_01859	11439_1#92_02255	11439_1#93_01029	11439_1#94_01968	11439_1#95_02212	11439_1#96_03105	11893_2#33_01274	11893_2#34_01971	11893_2#35_01295	11893_2#36_01404	11893_2#37_02076	11893_2#38_00121	11893_2#39_00627	11893_2#40_01590	11893_2#41_00118	11893_2#42_02597	11893_2#45_02139	11893_2#46_01616	11893_2#47_01955	11893_2#48_02142	11893_2#49_01871	11893_2#50_01561	11893_2#51_02438	11893_2#52_02243	11893_2#53_02475	11893_2#55_02817	11893_2#56_02930
psiE		hypothetical protein	271	271	1	26	8730				410	410	410	11439_1#1_03436	11439_1#2_03123	11439_1#3_03404	11439_1#4_03134	11439_1#5_03564	11439_1#6_02935	11439_1#7_03908	11439_1#8_02793	11439_1#90_04072	11439_1#91_02938	11439_1#92_03130	11439_1#93_02772	11439_1#94_02819	11439_1#95_03788	11439_1#96_04036	11893_2#33_03898	11893_2#34_03859	11893_2#35_03873	11893_2#36_03917	11893_2#37_03975	11893_2#38_03824	11893_2#39_03823	11893_2#40_03858	11893_2#41_03917	11893_2#42_03886	11893_2#45_04233	11893_2#46_04236	11893_2#47_03997	11893_2#48_04111	11893_2#49_04026	11893_2#50_00008	11893_2#51_03821	11893_2#52_03967	11893_2#53_04134	11893_2#55_04001	11893_2#56_04020
narL_2		Nitrate/nitrite response regulator protein narL	271	271	1	26	4692				650	650	650	11439_1#1_00775	11439_1#2_01130	11439_1#3_01207	11439_1#4_01331	11439_1#5_00776	11439_1#6_00736	11439_1#7_00535	11439_1#8_02116	11439_1#90_01135	11439_1#91_00539	11439_1#92_00533	11439_1#93_01984	11439_1#94_00536	11439_1#95_00775	11439_1#96_03422	11893_2#33_03334	11893_2#34_03295	11893_2#35_03308	11893_2#36_03353	11893_2#37_01887	11893_2#38_03192	11893_2#39_03290	11893_2#40_03200	11893_2#41_03289	11893_2#42_00536	11893_2#45_03581	11893_2#46_03230	11893_2#47_04272	11893_2#48_01274	11893_2#49_03355	11893_2#50_03620	11893_2#51_02954	11893_2#52_02720	11893_2#53_02798	11893_2#55_03140	11893_2#56_03484
glxK_2		Glycerate kinase	271	271	1	26	10190				1142	1142	1142	11439_1#1_00392	11439_1#2_00393	11439_1#3_00392	11439_1#4_00392	11439_1#5_00281	11439_1#6_02481	11439_1#7_02713	11439_1#8_03047	11439_1#90_00203	11439_1#91_02536	11439_1#92_01026	11439_1#93_03026	11439_1#94_03246	11439_1#95_00392	11439_1#96_00267	11893_2#33_02076	11893_2#34_00231	11893_2#35_02134	11893_2#36_01860	11893_2#37_00604	11893_2#38_02113	11893_2#39_02081	11893_2#40_00339	11893_2#41_01910	11893_2#42_01969	11893_2#45_00373	11893_2#46_00333	11893_2#47_01725	11893_2#48_00935	11893_2#49_01299	11893_2#50_02060	11893_2#51_00273	11893_2#52_00138	11893_2#53_00374	11893_2#55_00333	11893_2#56_00232
macA_2		Macrolide-specific efflux protein macA precursor	271	271	1	26	5704				1118	1118	1118	11439_1#1_02686	11439_1#2_02263	11439_1#3_02331	11439_1#4_02267	11439_1#5_03039	11439_1#6_02096	11439_1#7_01550	11439_1#8_01340	11439_1#90_02272	11439_1#91_02098	11439_1#92_02494	11439_1#93_01380	11439_1#94_02442	11439_1#95_03038	11439_1#96_02385	11893_2#33_02760	11893_2#34_02795	11893_2#35_02663	11893_2#36_02580	11893_2#37_03502	11893_2#38_01129	11893_2#39_02913	11893_2#40_02542	11893_2#41_00922	11893_2#42_02963	11893_2#45_02811	11893_2#46_03139	11893_2#47_00565	11893_2#48_00577	11893_2#49_00898	11893_2#50_01472	11893_2#51_03341	11893_2#52_02835	11893_2#53_03080	11893_2#55_02351	11893_2#56_02386
uspG		Universal stress protein G	271	271	1	26	4184				428	428	428	11439_1#1_01461	11439_1#2_00876	11439_1#3_01461	11439_1#4_00748	11439_1#5_01590	11439_1#6_00281	11439_1#7_00790	11439_1#8_00282	11439_1#90_00748	11439_1#91_00153	11439_1#92_01382	11439_1#93_00153	11439_1#94_00920	11439_1#95_01589	11439_1#96_01769	11893_2#33_00938	11893_2#34_00917	11893_2#35_00095	11893_2#36_00095	11893_2#37_00139	11893_2#38_03874	11893_2#39_01131	11893_2#40_00919	11893_2#41_03999	11893_2#42_00782	11893_2#45_01201	11893_2#46_01069	11893_2#47_02398	11893_2#48_02397	11893_2#49_02118	11893_2#50_02385	11893_2#51_03870	11893_2#52_04043	11893_2#53_04210	11893_2#55_01735	11893_2#56_01386
rnfB		Nitrogen fixation protein rnfB	271	271	1	26	5545				578	578	578	11439_1#1_01082	11439_1#2_03357	11439_1#3_00899	11439_1#4_03589	11439_1#5_01084	11439_1#6_03632	11439_1#7_00227	11439_1#8_02313	11439_1#90_03384	11439_1#91_03635	11439_1#92_00226	11439_1#93_02291	11439_1#94_00227	11439_1#95_01082	11439_1#96_01210	11893_2#33_01869	11893_2#34_02282	11893_2#35_01714	11893_2#36_02067	11893_2#37_02992	11893_2#38_00586	11893_2#39_00967	11893_2#40_01901	11893_2#41_00581	11893_2#42_00227	11893_2#45_01829	11893_2#46_01280	11893_2#47_01033	11893_2#48_00048	11893_2#49_00142	11893_2#50_00707	11893_2#51_00866	11893_2#52_01907	11893_2#53_01231	11893_2#55_01150	11893_2#56_00760
sbmC		DNA gyrase inhibitor	271	271	1	26	8031				467	467	467	11439_1#1_03009	11439_1#2_02697	11439_1#3_02632	11439_1#4_02707	11439_1#5_03338	11439_1#6_01016	11439_1#7_01963	11439_1#8_00612	11439_1#90_02708	11439_1#91_01016	11439_1#92_02930	11439_1#93_01682	11439_1#94_01321	11439_1#95_03337	11439_1#96_02653	11893_2#33_02559	11893_2#34_02595	11893_2#35_02266	11893_2#36_02379	11893_2#37_02485	11893_2#38_00927	11893_2#39_01573	11893_2#40_02214	11893_2#41_01124	11893_2#42_02336	11893_2#45_03263	11893_2#46_02717	11893_2#47_00187	11893_2#48_01589	11893_2#49_01711	11893_2#50_01036	11893_2#51_02241	11893_2#52_01790	11893_2#53_02267	11893_2#55_02620	11893_2#56_02654
pdxY		Pyridoxamine kinase	271	271	1	26	5534				860	860	860	11439_1#1_01090	11439_1#2_03365	11439_1#3_00891	11439_1#4_03581	11439_1#5_01092	11439_1#6_03624	11439_1#7_00219	11439_1#8_02321	11439_1#90_03392	11439_1#91_03627	11439_1#92_00218	11439_1#93_02299	11439_1#94_00219	11439_1#95_01090	11439_1#96_01202	11893_2#33_01861	11893_2#34_02290	11893_2#35_01722	11893_2#36_02075	11893_2#37_02984	11893_2#38_00578	11893_2#39_00959	11893_2#40_01909	11893_2#41_00573	11893_2#42_00219	11893_2#45_01821	11893_2#46_01288	11893_2#47_01025	11893_2#48_00056	11893_2#49_00134	11893_2#50_00715	11893_2#51_00858	11893_2#52_01915	11893_2#53_01239	11893_2#55_01158	11893_2#56_00768
ppsA		Phosphoenolpyruvate synthase	271	271	1	26	5436				2378	2378	2378	11439_1#1_01193	11439_1#2_03468	11439_1#3_00788	11439_1#4_03478	11439_1#5_01195	11439_1#6_03521	11439_1#7_00116	11439_1#8_02424	11439_1#90_03495	11439_1#91_03524	11439_1#92_00115	11439_1#93_02402	11439_1#94_00116	11439_1#95_01193	11439_1#96_01099	11893_2#33_01759	11893_2#34_02392	11893_2#35_01824	11893_2#36_02177	11893_2#37_02882	11893_2#38_00474	11893_2#39_00857	11893_2#40_02011	11893_2#41_00471	11893_2#42_00116	11893_2#45_01719	11893_2#46_01390	11893_2#47_00923	11893_2#48_00158	11893_2#49_00032	11893_2#50_00817	11893_2#51_00755	11893_2#52_02018	11893_2#53_01342	11893_2#55_01261	11893_2#56_00870
yijD		Inner membrane protein yijD	271	271	1	26	7377				359	359	359	11439_1#1_03946	11439_1#2_03737	11439_1#3_03786	11439_1#4_03748	11439_1#5_03819	11439_1#6_03791	11439_1#7_03650	11439_1#8_03892	11439_1#90_03743	11439_1#91_03922	11439_1#92_03738	11439_1#93_03871	11439_1#94_03791	11439_1#95_03817	11439_1#96_03730	11893_2#33_03323	11893_2#34_03284	11893_2#35_03297	11893_2#36_03213	11893_2#37_03364	11893_2#38_03052	11893_2#39_03279	11893_2#40_03060	11893_2#41_03175	11893_2#42_03442	11893_2#45_03871	11893_2#46_03739	11893_2#47_03091	11893_2#48_03298	11893_2#49_03121	11893_2#50_03095	11893_2#51_03253	11893_2#52_03399	11893_2#53_03638	11893_2#55_03631	11893_2#56_03242
dctA		Aerobic C4-dicarboxylate transport protein	271	271	1	26	7604				1286	1286	1286	11439_1#1_02254	11439_1#2_01982	11439_1#3_03027	11439_1#4_01946	11439_1#5_02294	11439_1#6_01815	11439_1#7_02359	11439_1#8_01702	11439_1#90_01991	11439_1#91_01817	11439_1#92_02213	11439_1#93_00987	11439_1#94_02010	11439_1#95_02254	11439_1#96_03063	11893_2#33_01232	11893_2#34_01929	11893_2#35_01337	11893_2#36_01362	11893_2#37_02118	11893_2#38_00164	11893_2#39_00584	11893_2#40_01548	11893_2#41_00161	11893_2#42_02639	11893_2#45_02181	11893_2#46_01658	11893_2#47_01997	11893_2#48_02184	11893_2#49_01906	11893_2#50_01636	11893_2#51_02396	11893_2#52_02285	11893_2#53_02433	11893_2#55_02775	11893_2#56_02888
gcl		Glyoxylate carboligase	271	271	1	26	4095				1781	1781	1781	11439_1#1_01552	11439_1#2_00785	11439_1#3_01552	11439_1#4_00839	11439_1#5_01499	11439_1#6_00190	11439_1#7_00881	11439_1#8_00191	11439_1#90_00839	11439_1#91_00244	11439_1#92_01472	11439_1#93_00244	11439_1#94_00829	11439_1#95_01498	11439_1#96_01856	11893_2#33_00851	11893_2#34_00830	11893_2#35_00182	11893_2#36_00182	11893_2#37_00226	11893_2#38_02644	11893_2#39_01219	11893_2#40_00832	11893_2#41_02315	11893_2#42_00873	11893_2#45_01287	11893_2#46_00983	11893_2#47_02312	11893_2#48_02484	11893_2#49_02204	11893_2#50_02472	11893_2#51_01670	11893_2#52_01514	11893_2#53_02062	11893_2#55_01822	11893_2#56_01300
group_10444		hypothetical protein	271	271	1	26	3985				347	347	347	11439_1#1_01658	11439_1#2_00678	11439_1#3_01658	11439_1#4_00946	11439_1#5_01393	11439_1#6_00083	11439_1#7_00988	11439_1#8_00083	11439_1#90_00946	11439_1#91_00350	11439_1#92_01579	11439_1#93_00352	11439_1#94_00723	11439_1#95_01391	11439_1#96_01962	11893_2#33_00744	11893_2#34_00723	11893_2#35_00289	11893_2#36_00289	11893_2#37_00331	11893_2#38_02538	11893_2#39_01325	11893_2#40_00725	11893_2#41_02209	11893_2#42_00979	11893_2#45_01393	11893_2#46_00877	11893_2#47_02206	11893_2#48_02737	11893_2#49_02310	11893_2#50_02578	11893_2#51_01564	11893_2#52_01408	11893_2#53_01956	11893_2#55_01928	11893_2#56_01194
queG		Epoxyqueuosine reductase	271	271	1	26	8935				1139	1139	1139	11439_1#1_03309	11439_1#2_02996	11439_1#3_03277	11439_1#4_03007	11439_1#5_03691	11439_1#6_02808	11439_1#7_03230	11439_1#8_02664	11439_1#90_03284	11439_1#91_02811	11439_1#92_03257	11439_1#93_02643	11439_1#94_02691	11439_1#95_03661	11439_1#96_00899	11893_2#33_00494	11893_2#34_01301	11893_2#35_00538	11893_2#36_00734	11893_2#37_01156	11893_2#38_01526	11893_2#39_00290	11893_2#40_02818	11893_2#41_02647	11893_2#42_04045	11893_2#45_00699	11893_2#46_02494	11893_2#47_01579	11893_2#48_01870	11893_2#49_00719	11893_2#50_00136	11893_2#51_01963	11893_2#52_00810	11893_2#53_00740	11893_2#55_00865	11893_2#56_01493
yncE		hypothetical protein	271	271	1	26	5999				1061	1061	1061	11439_1#1_00955	11439_1#2_01310	11439_1#3_01026	11439_1#4_01150	11439_1#5_00957	11439_1#6_00555	11439_1#7_00353	11439_1#8_01934	11439_1#90_01316	11439_1#91_00719	11439_1#92_00352	11439_1#93_02165	11439_1#94_00354	11439_1#95_00955	11439_1#96_01337	11893_2#33_01995	11893_2#34_02155	11893_2#35_01588	11893_2#36_01941	11893_2#37_01706	11893_2#38_00682	11893_2#39_01057	11893_2#40_01774	11893_2#41_00652	11893_2#42_00354	11893_2#45_01956	11893_2#46_01152	11893_2#47_01146	11893_2#48_02975	11893_2#49_00275	11893_2#50_00580	11893_2#51_00993	11893_2#52_03016	11893_2#53_01104	11893_2#55_01023	11893_2#56_00631
pspC		Phage shock protein C	271	271	1	26	5769				359	359	359	11439_1#1_00853	11439_1#2_01208	11439_1#3_01129	11439_1#4_01253	11439_1#5_00854	11439_1#6_00658	11439_1#7_00457	11439_1#8_02038	11439_1#90_01213	11439_1#91_00617	11439_1#92_00455	11439_1#93_02062	11439_1#94_00458	11439_1#95_00853	11439_1#96_03770	11893_2#33_03478	11893_2#34_03464	11893_2#35_03452	11893_2#36_03522	11893_2#37_01808	11893_2#38_03338	11893_2#39_03918	11893_2#40_03438	11893_2#41_03333	11893_2#42_00457	11893_2#45_03911	11893_2#46_03933	11893_2#47_01248	11893_2#48_03933	11893_2#49_00377	11893_2#50_00478	11893_2#51_03517	11893_2#52_03702	11893_2#53_03773	11893_2#55_03671	11893_2#56_03528
btrR		L-glutamine:2-deoxy-scyllo-inosose aminotransferase	271	271	1	26	8001				1313	1313	1313	11439_1#1_03041	11439_1#2_02729	11439_1#3_02600	11439_1#4_02739	11439_1#5_03306	11439_1#6_00984	11439_1#7_01930	11439_1#8_00579	11439_1#90_02741	11439_1#91_00984	11439_1#92_02962	11439_1#93_01649	11439_1#94_01353	11439_1#95_03305	11439_1#96_02623	11893_2#33_02530	11893_2#34_02566	11893_2#35_02295	11893_2#36_02350	11893_2#37_02455	11893_2#38_00898	11893_2#39_01602	11893_2#40_02185	11893_2#41_01153	11893_2#42_02368	11893_2#45_03233	11893_2#46_02687	11893_2#47_00157	11893_2#48_01618	11893_2#49_01681	11893_2#50_01006	11893_2#51_02211	11893_2#52_01760	11893_2#53_02297	11893_2#55_02590	11893_2#56_02625
pcaK		4-hydroxybenzoate transporter PcaK	271	271	1	26	7905				1358	1358	1358	11439_1#1_03130	11439_1#2_02818	11439_1#3_02510	11439_1#4_02828	11439_1#5_03217	11439_1#6_00895	11439_1#7_01841	11439_1#8_00490	11439_1#90_02830	11439_1#91_00895	11439_1#92_03051	11439_1#93_01560	11439_1#94_01442	11439_1#95_03216	11439_1#96_02535	11893_2#33_02440	11893_2#34_02477	11893_2#35_02384	11893_2#36_02261	11893_2#37_02368	11893_2#38_00808	11893_2#39_01692	11893_2#40_02096	11893_2#41_01243	11893_2#42_02457	11893_2#45_03145	11893_2#46_02599	11893_2#47_00067	11893_2#48_01707	11893_2#49_01591	11893_2#50_00916	11893_2#51_02123	11893_2#52_01672	11893_2#53_02385	11893_2#55_02502	11893_2#56_02536
nagZ		Beta-hexosaminidase	271	271	1	26	6366				1025	1025	1025	11439_1#1_02481	11439_1#2_02468	11439_1#3_02126	11439_1#4_02472	11439_1#5_02834	11439_1#6_02301	11439_1#7_01755	11439_1#8_01545	11439_1#90_02478	11439_1#91_02303	11439_1#92_02700	11439_1#93_01175	11439_1#94_02237	11439_1#95_02833	11439_1#96_02120	11893_2#33_02970	11893_2#34_03005	11893_2#35_02453	11893_2#36_02790	11893_2#37_03159	11893_2#38_01338	11893_2#39_02997	11893_2#40_02332	11893_2#41_00712	11893_2#42_03731	11893_2#45_03077	11893_2#46_03734	11893_2#47_00774	11893_2#48_00305	11893_2#49_01160	11893_2#50_01263	11893_2#51_03995	11893_2#52_03241	11893_2#53_03502	11893_2#55_02086	11893_2#56_04465
ydcV_2		Inner membrane ABC transporter permease protein ydcV	271	271	1	26	6380				779	779	779	11439_1#1_02467	11439_1#2_02482	11439_1#3_02112	11439_1#4_02486	11439_1#5_02820	11439_1#6_02315	11439_1#7_01769	11439_1#8_01559	11439_1#90_02492	11439_1#91_02317	11439_1#92_02714	11439_1#93_01161	11439_1#94_02223	11439_1#95_02819	11439_1#96_04360	11893_2#33_04251	11893_2#34_04235	11893_2#35_04228	11893_2#36_04228	11893_2#37_03173	11893_2#38_04256	11893_2#39_04176	11893_2#40_04223	11893_2#41_04333	11893_2#42_03717	11893_2#45_04523	11893_2#46_04617	11893_2#47_00788	11893_2#48_00291	11893_2#49_01174	11893_2#50_01249	11893_2#51_04368	11893_2#52_04343	11893_2#53_04535	11893_2#55_04285	11893_2#56_04398
cycB		Cyclodextrin-binding protein precursor	271	271	1	26	7537				1316	1316	1316	11439_1#1_02199	11439_1#2_02037	11439_1#3_03082	11439_1#4_01891	11439_1#5_02349	11439_1#6_01870	11439_1#7_02414	11439_1#8_01647	11439_1#90_02046	11439_1#91_01872	11439_1#92_02268	11439_1#93_01042	11439_1#94_01955	11439_1#95_02199	11439_1#96_03119	11893_2#33_01288	11893_2#34_01985	11893_2#35_01281	11893_2#36_01418	11893_2#37_02062	11893_2#38_00106	11893_2#39_00641	11893_2#40_01604	11893_2#41_00104	11893_2#42_02584	11893_2#45_02125	11893_2#46_01602	11893_2#47_03489	11893_2#48_03568	11893_2#49_03226	11893_2#50_03462	11893_2#51_02452	11893_2#52_02229	11893_2#53_02489	11893_2#55_02831	11893_2#56_02944
psd		Phosphatidylserine decarboxylase proenzyme	271	271	1	26	8931				968	968	968	11439_1#1_03316	11439_1#2_03003	11439_1#3_03284	11439_1#4_03014	11439_1#5_03684	11439_1#6_02815	11439_1#7_03223	11439_1#8_02671	11439_1#90_03291	11439_1#91_02818	11439_1#92_03250	11439_1#93_02650	11439_1#94_02698	11439_1#95_03668	11439_1#96_00906	11893_2#33_00501	11893_2#34_01308	11893_2#35_00531	11893_2#36_00741	11893_2#37_01163	11893_2#38_01533	11893_2#39_00297	11893_2#40_02825	11893_2#41_02640	11893_2#42_03532	11893_2#45_00692	11893_2#46_02501	11893_2#47_01586	11893_2#48_01863	11893_2#49_00726	11893_2#50_00129	11893_2#51_01970	11893_2#52_00817	11893_2#53_00733	11893_2#55_00872	11893_2#56_01486
trmD		tRNA (guanine-N(1)-)-methyltransferase	271	271	1	26	9880				767	767	767	11439_1#1_00660	11439_1#2_04020	11439_1#3_00660	11439_1#4_04031	11439_1#5_00013	11439_1#6_04241	11439_1#7_03946	11439_1#8_03994	11439_1#90_04162	11439_1#91_04025	11439_1#92_04020	11439_1#93_03973	11439_1#94_04077	11439_1#95_00660	11439_1#96_00047	11893_2#33_02984	11893_2#34_00013	11893_2#35_03152	11893_2#36_03004	11893_2#37_04120	11893_2#38_01900	11893_2#39_02298	11893_2#40_00557	11893_2#41_04067	11893_2#42_03633	11893_2#45_00645	11893_2#46_00063	11893_2#47_03984	11893_2#48_00674	11893_2#49_04326	11893_2#50_04378	11893_2#51_00013	11893_2#52_03653	11893_2#53_00636	11893_2#55_00553	11893_2#56_00013
rph		Ribonuclease PH	271	271	1	26	7727				716	716	716	11439_1#1_02370	11439_1#2_01866	11439_1#3_02911	11439_1#4_02062	11439_1#5_02178	11439_1#6_01699	11439_1#7_02243	11439_1#8_01818	11439_1#90_01875	11439_1#91_01701	11439_1#92_02097	11439_1#93_00871	11439_1#94_02126	11439_1#95_02370	11439_1#96_03515	11893_2#33_01113	11893_2#34_01810	11893_2#35_01456	11893_2#36_01243	11893_2#37_02226	11893_2#38_00284	11893_2#39_00464	11893_2#40_01429	11893_2#41_00281	11893_2#42_02755	11893_2#45_02301	11893_2#46_01778	11893_2#47_02116	11893_2#48_02304	11893_2#49_02025	11893_2#50_01757	11893_2#51_03042	11893_2#52_03163	11893_2#53_03265	11893_2#55_03420	11893_2#56_03678
uvrC		Excinuclease ABC subunit C	271	271	1	26	8179				1832	1832	1832	11439_1#1_02905	11439_1#2_02594	11439_1#3_02735	11439_1#4_02604	11439_1#5_03441	11439_1#6_01119	11439_1#7_02067	11439_1#8_00716	11439_1#90_02604	11439_1#91_01120	11439_1#92_02826	11439_1#93_01786	11439_1#94_01217	11439_1#95_03441	11439_1#96_03233	11893_2#33_03709	11893_2#34_03600	11893_2#35_03614	11893_2#36_03728	11893_2#37_03869	11893_2#38_03722	11893_2#39_03721	11893_2#40_03669	11893_2#41_03752	11893_2#42_02232	11893_2#45_03390	11893_2#46_03420	11893_2#47_00305	11893_2#48_01453	11893_2#49_01829	11893_2#50_01154	11893_2#51_02765	11893_2#52_02531	11893_2#53_02986	11893_2#55_03329	11893_2#56_03848
fruA_2		EIIBC-Fru	271	271	1	26	7878				1688	1688	1688	11439_1#1_03157	11439_1#2_02844	11439_1#3_02483	11439_1#4_02855	11439_1#5_03191	11439_1#6_00869	11439_1#7_01814	11439_1#8_00463	11439_1#90_02857	11439_1#91_00869	11439_1#92_03077	11439_1#93_01533	11439_1#94_01469	11439_1#95_03190	11439_1#96_02510	11893_2#33_02414	11893_2#34_02452	11893_2#35_02409	11893_2#36_02236	11893_2#37_02343	11893_2#38_00783	11893_2#39_01717	11893_2#40_02071	11893_2#41_01268	11893_2#42_02485	11893_2#45_03120	11893_2#46_02574	11893_2#47_00042	11893_2#48_01733	11893_2#49_01566	11893_2#50_00891	11893_2#51_02097	11893_2#52_01646	11893_2#53_04267	11893_2#55_02477	11893_2#56_02511
pgm		Phosphoglucomutase	271	271	1	26	4263				1640	1640	1640	11439_1#1_01377	11439_1#2_00960	11439_1#3_01377	11439_1#4_00663	11439_1#5_01674	11439_1#6_00365	11439_1#7_00706	11439_1#8_00366	11439_1#90_00664	11439_1#91_00069	11439_1#92_01298	11439_1#93_00069	11439_1#94_01004	11439_1#95_01673	11439_1#96_03933	11893_2#33_01022	11893_2#34_01001	11893_2#35_00011	11893_2#36_00011	11893_2#37_00055	11893_2#38_03638	11893_2#39_03637	11893_2#40_01003	11893_2#41_03673	11893_2#42_00698	11893_2#45_04131	11893_2#46_04128	11893_2#47_03290	11893_2#48_03369	11893_2#49_03646	11893_2#50_03294	11893_2#51_03653	11893_2#52_03865	11893_2#53_04033	11893_2#55_03892	11893_2#56_03827
group_10459		putative hydrolase	271	271	1	26	7447				1022	1022	1022	11439_1#1_02112	11439_1#2_02123	11439_1#3_04338	11439_1#4_01804	11439_1#5_02435	11439_1#6_01956	11439_1#7_04445	11439_1#8_04431	11439_1#90_02132	11439_1#91_01958	11439_1#92_02354	11439_1#93_01128	11439_1#94_01868	11439_1#95_02112	11439_1#96_03206	11893_2#33_01376	11893_2#34_02072	11893_2#35_01194	11893_2#36_01505	11893_2#37_04178	11893_2#38_00017	11893_2#39_00730	11893_2#40_01691	11893_2#41_00017	11893_2#42_04224	11893_2#45_02039	11893_2#46_01515	11893_2#47_03581	11893_2#48_03661	11893_2#49_03134	11893_2#50_03371	11893_2#51_02539	11893_2#52_02143	11893_2#53_02576	11893_2#55_02918	11893_2#56_03031
sipC		Effector protein SipC	271	271	1	26	10091				1229	1229	1229	11439_1#1_00472	11439_1#2_00473	11439_1#3_00472	11439_1#4_00472	11439_1#5_00201	11439_1#6_02561	11439_1#7_02793	11439_1#8_03127	11439_1#90_00123	11439_1#91_02456	11439_1#92_01106	11439_1#93_03106	11439_1#94_03166	11439_1#95_00472	11439_1#96_00190	11893_2#33_03130	11893_2#34_00156	11893_2#35_03007	11893_2#36_03149	11893_2#37_00521	11893_2#38_02036	11893_2#39_02157	11893_2#40_00414	11893_2#41_01986	11893_2#42_01888	11893_2#45_00451	11893_2#46_00256	11893_2#47_01809	11893_2#48_00852	11893_2#49_01382	11893_2#50_01976	11893_2#51_00196	11893_2#52_00061	11893_2#53_00452	11893_2#55_00410	11893_2#56_00156
deoR_2		Deoxyribose operon repressor	271	271	1	26	5645				758	758	758	11439_1#1_02725	11439_1#2_02224	11439_1#3_02370	11439_1#4_02228	11439_1#5_03078	11439_1#6_02057	11439_1#7_01510	11439_1#8_01300	11439_1#90_02233	11439_1#91_02059	11439_1#92_02455	11439_1#93_01420	11439_1#94_02482	11439_1#95_03077	11439_1#96_02424	11893_2#33_02721	11893_2#34_02756	11893_2#35_02702	11893_2#36_02541	11893_2#37_03463	11893_2#38_01090	11893_2#39_02952	11893_2#40_02581	11893_2#41_00961	11893_2#42_03002	11893_2#45_02772	11893_2#46_03178	11893_2#47_00526	11893_2#48_00616	11893_2#49_00859	11893_2#50_01511	11893_2#51_03302	11893_2#52_02874	11893_2#53_03041	11893_2#55_02391	11893_2#56_02425
metG		Methionine--tRNA ligase	271	271	1	26	7928				2033	2033	2033	11439_1#1_03106	11439_1#2_02794	11439_1#3_02534	11439_1#4_02804	11439_1#5_03241	11439_1#6_00919	11439_1#7_01865	11439_1#8_00514	11439_1#90_02806	11439_1#91_00919	11439_1#92_03027	11439_1#93_01584	11439_1#94_01418	11439_1#95_03240	11439_1#96_02559	11893_2#33_02464	11893_2#34_02501	11893_2#35_02360	11893_2#36_02285	11893_2#37_02392	11893_2#38_00832	11893_2#39_01668	11893_2#40_02120	11893_2#41_01219	11893_2#42_02433	11893_2#45_03169	11893_2#46_02623	11893_2#47_00091	11893_2#48_01683	11893_2#49_01615	11893_2#50_00940	11893_2#51_02147	11893_2#52_01696	11893_2#53_02361	11893_2#55_02526	11893_2#56_02560
acs_2		Acetyl-coenzyme A synthetase	271	271	1	26	8787				1958	1958	1958	11439_1#1_03388	11439_1#2_03075	11439_1#3_03356	11439_1#4_03086	11439_1#5_03612	11439_1#6_02887	11439_1#7_03150	11439_1#8_02745	11439_1#90_03364	11439_1#91_02890	11439_1#92_03178	11439_1#93_02724	11439_1#94_02771	11439_1#95_03740	11439_1#96_00976	11893_2#33_00574	11893_2#34_01380	11893_2#35_00459	11893_2#36_00813	11893_2#37_01247	11893_2#38_01605	11893_2#39_00369	11893_2#40_02897	11893_2#41_02568	11893_2#42_03460	11893_2#45_03603	11893_2#46_03565	11893_2#47_01659	11893_2#48_01790	11893_2#49_00799	11893_2#50_00056	11893_2#51_02041	11893_2#52_00888	11893_2#53_00663	11893_2#55_00942	11893_2#56_01416
slmA		Synthetically lethal with a defective Min system protein A	271	271	1	26	7725				596	596	596	11439_1#1_02368	11439_1#2_01868	11439_1#3_02913	11439_1#4_02060	11439_1#5_02180	11439_1#6_01701	11439_1#7_02245	11439_1#8_01816	11439_1#90_01877	11439_1#91_01703	11439_1#92_02099	11439_1#93_00873	11439_1#94_02124	11439_1#95_02368	11439_1#96_03517	11893_2#33_01115	11893_2#34_01812	11893_2#35_01454	11893_2#36_01245	11893_2#37_02224	11893_2#38_00282	11893_2#39_00466	11893_2#40_01431	11893_2#41_00279	11893_2#42_02753	11893_2#45_02299	11893_2#46_01776	11893_2#47_02114	11893_2#48_02302	11893_2#49_02023	11893_2#50_01755	11893_2#51_03040	11893_2#52_03161	11893_2#53_03267	11893_2#55_03418	11893_2#56_02772
atpD		ATP synthase subunit beta	271	271	1	26	7124				1382	1382	1382	11439_1#1_04359	11439_1#2_04352	11439_1#3_04299	11439_1#4_04348	11439_1#5_04437	11439_1#6_04289	11439_1#7_04406	11439_1#8_04391	11439_1#90_04607	11439_1#91_04335	11439_1#92_04327	11439_1#93_04435	11439_1#94_04440	11439_1#95_04343	11439_1#96_04249	11893_2#33_03830	11893_2#34_03791	11893_2#35_03823	11893_2#36_03849	11893_2#37_03906	11893_2#38_03756	11893_2#39_03773	11893_2#40_03790	11893_2#41_03867	11893_2#42_04318	11893_2#45_04183	11893_2#46_04162	11893_2#47_03722	11893_2#48_03876	11893_2#49_03737	11893_2#50_03838	11893_2#51_04219	11893_2#52_04239	11893_2#53_03713	11893_2#55_03926	11893_2#56_03945
ppiB		Peptidyl-prolyl cis-trans isomerase B	271	271	1	26	4113				494	494	494	11439_1#1_01534	11439_1#2_00803	11439_1#3_01534	11439_1#4_00821	11439_1#5_01517	11439_1#6_00208	11439_1#7_00863	11439_1#8_00209	11439_1#90_00821	11439_1#91_00226	11439_1#92_01454	11439_1#93_00226	11439_1#94_00847	11439_1#95_01516	11439_1#96_01838	11893_2#33_00869	11893_2#34_00848	11893_2#35_00164	11893_2#36_00164	11893_2#37_00208	11893_2#38_02662	11893_2#39_01201	11893_2#40_00850	11893_2#41_02333	11893_2#42_00855	11893_2#45_01269	11893_2#46_01001	11893_2#47_02330	11893_2#48_02466	11893_2#49_02186	11893_2#50_02454	11893_2#51_01688	11893_2#52_01532	11893_2#53_02080	11893_2#55_01804	11893_2#56_01318
lldP		L-lactate permease	271	271	1	26	7685				1655	1655	1655	11439_1#1_02328	11439_1#2_01908	11439_1#3_02953	11439_1#4_02020	11439_1#5_02220	11439_1#6_01741	11439_1#7_02285	11439_1#8_01776	11439_1#90_01917	11439_1#91_01743	11439_1#92_02139	11439_1#93_00913	11439_1#94_02084	11439_1#95_02328	11439_1#96_03557	11893_2#33_01156	11893_2#34_01853	11893_2#35_01413	11893_2#36_01286	11893_2#37_02184	11893_2#38_00242	11893_2#39_00506	11893_2#40_01472	11893_2#41_00239	11893_2#42_02713	11893_2#45_02259	11893_2#46_01736	11893_2#47_02074	11893_2#48_02262	11893_2#49_01983	11893_2#50_01715	11893_2#51_03000	11893_2#52_03121	11893_2#53_03307	11893_2#55_03378	11893_2#56_02812
msbA		Lipid A export ATP-binding/permease protein MsbA	271	271	1	26	6167				1748	1748	1748	11439_1#1_02648	11439_1#2_02301	11439_1#3_02293	11439_1#4_02305	11439_1#5_03001	11439_1#6_02134	11439_1#7_01588	11439_1#8_01378	11439_1#90_02310	11439_1#91_02136	11439_1#92_02532	11439_1#93_01342	11439_1#94_02404	11439_1#95_03000	11439_1#96_02346	11893_2#33_02799	11893_2#34_02834	11893_2#35_02624	11893_2#36_02619	11893_2#37_03680	11893_2#38_01168	11893_2#39_02874	11893_2#40_02503	11893_2#41_00883	11893_2#42_02925	11893_2#45_02850	11893_2#46_03100	11893_2#47_00604	11893_2#48_00538	11893_2#49_00937	11893_2#50_01433	11893_2#51_04178	11893_2#52_02796	11893_2#53_03119	11893_2#55_02312	11893_2#56_02347
ycaC_1		hypothetical protein	271	271	1	26	7770				680	680	680	11439_1#1_02397	11439_1#2_01839	11439_1#3_02884	11439_1#4_02089	11439_1#5_02151	11439_1#6_01672	11439_1#7_02216	11439_1#8_01846	11439_1#90_01847	11439_1#91_01674	11439_1#92_02070	11439_1#93_00843	11439_1#94_02153	11439_1#95_02397	11439_1#96_03487	11893_2#33_01085	11893_2#34_01782	11893_2#35_01484	11893_2#36_01215	11893_2#37_02251	11893_2#38_00312	11893_2#39_00436	11893_2#40_01401	11893_2#41_00309	11893_2#42_02782	11893_2#45_02329	11893_2#46_01806	11893_2#47_02141	11893_2#48_02329	11893_2#49_02050	11893_2#50_01782	11893_2#51_03070	11893_2#52_03191	11893_2#53_03237	11893_2#55_03448	11893_2#56_03706
aroF		Phospho-2-dehydro-3-deoxyheptonate aldolase, Tyr-sensitive	271	271	1	26	9867				1070	1070	1070	11439_1#1_00664	11439_1#2_04024	11439_1#3_00664	11439_1#4_04035	11439_1#5_00009	11439_1#6_04245	11439_1#7_03942	11439_1#8_03990	11439_1#90_04166	11439_1#91_04021	11439_1#92_04024	11439_1#93_03969	11439_1#94_04081	11439_1#95_00664	11439_1#96_00043	11893_2#33_02980	11893_2#34_00009	11893_2#35_03156	11893_2#36_03000	11893_2#37_04124	11893_2#38_01896	11893_2#39_02302	11893_2#40_00561	11893_2#41_04071	11893_2#42_03629	11893_2#45_00649	11893_2#46_00059	11893_2#47_03938	11893_2#48_00670	11893_2#49_04322	11893_2#50_04382	11893_2#51_00009	11893_2#52_03657	11893_2#53_00640	11893_2#55_00557	11893_2#56_00009
mrdB		Rod shape-determining protein RodA	271	271	1	26	4209				1112	1112	1112	11439_1#1_01435	11439_1#2_00902	11439_1#3_01435	11439_1#4_00722	11439_1#5_01616	11439_1#6_00307	11439_1#7_00764	11439_1#8_00308	11439_1#90_00722	11439_1#91_00127	11439_1#92_01356	11439_1#93_00127	11439_1#94_00946	11439_1#95_01615	11439_1#96_03992	11893_2#33_00963	11893_2#34_00942	11893_2#35_00070	11893_2#36_00070	11893_2#37_00114	11893_2#38_03579	11893_2#39_03578	11893_2#40_00944	11893_2#41_03732	11893_2#42_00756	11893_2#45_04072	11893_2#46_04069	11893_2#47_03232	11893_2#48_03311	11893_2#49_04009	11893_2#50_03236	11893_2#51_03711	11893_2#52_03924	11893_2#53_04092	11893_2#55_03833	11893_2#56_03768
group_10472		DNA-binding transcriptional activator GutM	271	271	1	26	10044				359	359	359	11439_1#1_00520	11439_1#2_00521	11439_1#3_00520	11439_1#4_00520	11439_1#5_00153	11439_1#6_02609	11439_1#7_02841	11439_1#8_03175	11439_1#90_00075	11439_1#91_02408	11439_1#92_01154	11439_1#93_03154	11439_1#94_03118	11439_1#95_00520	11439_1#96_00143	11893_2#33_03083	11893_2#34_00111	11893_2#35_03054	11893_2#36_03102	11893_2#37_00473	11893_2#38_01989	11893_2#39_02204	11893_2#40_00459	11893_2#41_02033	11893_2#42_01840	11893_2#45_00498	11893_2#46_00209	11893_2#47_01856	11893_2#48_00805	11893_2#49_01430	11893_2#50_01929	11893_2#51_00149	11893_2#52_00014	11893_2#53_00500	11893_2#55_00457	11893_2#56_00109
hycD		Hydrogenase 3 component D	271	271	1	26	10058				923	923	923	11439_1#1_00506	11439_1#2_00507	11439_1#3_00506	11439_1#4_00506	11439_1#5_00167	11439_1#6_02595	11439_1#7_02827	11439_1#8_03161	11439_1#90_00089	11439_1#91_02422	11439_1#92_01140	11439_1#93_03140	11439_1#94_03132	11439_1#95_00506	11439_1#96_00157	11893_2#33_03097	11893_2#34_00125	11893_2#35_03040	11893_2#36_03116	11893_2#37_00487	11893_2#38_02003	11893_2#39_02190	11893_2#40_00445	11893_2#41_02019	11893_2#42_01854	11893_2#45_00484	11893_2#46_00223	11893_2#47_01842	11893_2#48_00819	11893_2#49_01415	11893_2#50_01943	11893_2#51_00163	11893_2#52_00028	11893_2#53_00486	11893_2#55_00443	11893_2#56_00123
yicL		Uncharacterized inner membrane transporter yicL	271	271	1	26	7774				902	902	902	11439_1#1_02402	11439_1#2_01834	11439_1#3_02879	11439_1#4_02094	11439_1#5_02146	11439_1#6_01667	11439_1#7_02211	11439_1#8_01851	11439_1#90_01842	11439_1#91_01669	11439_1#92_02065	11439_1#93_00838	11439_1#94_02158	11439_1#95_02402	11439_1#96_03482	11893_2#33_01080	11893_2#34_01777	11893_2#35_01489	11893_2#36_01210	11893_2#37_02256	11893_2#38_00317	11893_2#39_00431	11893_2#40_01396	11893_2#41_00314	11893_2#42_02787	11893_2#45_02334	11893_2#46_01811	11893_2#47_02146	11893_2#48_02334	11893_2#49_02055	11893_2#50_01787	11893_2#51_03075	11893_2#52_03196	11893_2#53_03232	11893_2#55_03453	11893_2#56_03711
mdh_1		NAD-dependent methanol dehydrogenase	271	271	1	26	7284				1148	1148	1148	11439_1#1_03869	11439_1#2_03814	11439_1#3_03863	11439_1#4_03825	11439_1#5_03896	11439_1#6_03868	11439_1#7_03727	11439_1#8_03815	11439_1#90_03666	11439_1#91_03845	11439_1#92_03815	11439_1#93_03794	11439_1#94_03868	11439_1#95_03894	11439_1#96_03646	11893_2#33_03240	11893_2#34_03201	11893_2#35_03214	11893_2#36_03296	11893_2#37_03242	11893_2#38_03135	11893_2#39_03196	11893_2#40_03143	11893_2#41_03092	11893_2#42_03365	11893_2#45_03788	11893_2#46_03822	11893_2#47_03174	11893_2#48_03215	11893_2#49_03038	11893_2#50_03178	11893_2#51_03169	11893_2#52_03483	11893_2#53_03554	11893_2#55_03547	11893_2#56_03325
gntT_1		Gnt-I system	271	271	1	26	10142				1496	1496	1496	11439_1#1_00444	11439_1#2_00445	11439_1#3_00444	11439_1#4_00444	11439_1#5_00229	11439_1#6_02533	11439_1#7_02765	11439_1#8_03099	11439_1#90_00151	11439_1#91_02484	11439_1#92_01078	11439_1#93_03078	11439_1#94_03194	11439_1#95_00444	11439_1#96_00220	11893_2#33_03160	11893_2#34_00186	11893_2#35_02977	11893_2#36_03179	11893_2#37_00551	11893_2#38_02067	11893_2#39_02127	11893_2#40_00384	11893_2#41_01956	11893_2#42_01916	11893_2#45_00421	11893_2#46_00286	11893_2#47_01779	11893_2#48_00882	11893_2#49_01352	11893_2#50_02006	11893_2#51_00226	11893_2#52_00091	11893_2#53_00422	11893_2#55_00380	11893_2#56_00186
gnd		6-phosphogluconate dehydrogenase, decarboxylating	271	271	1	26	8010				1406	1406	1406	11439_1#1_03032	11439_1#2_02720	11439_1#3_02609	11439_1#4_02730	11439_1#5_03315	11439_1#6_00993	11439_1#7_01939	11439_1#8_00588	11439_1#90_02732	11439_1#91_00993	11439_1#92_02953	11439_1#93_01658	11439_1#94_01344	11439_1#95_03314	11439_1#96_02632	11893_2#33_02539	11893_2#34_02575	11893_2#35_02286	11893_2#36_02359	11893_2#37_02464	11893_2#38_00907	11893_2#39_01593	11893_2#40_02194	11893_2#41_01144	11893_2#42_02359	11893_2#45_03242	11893_2#46_02696	11893_2#47_00166	11893_2#48_01609	11893_2#49_01690	11893_2#50_01015	11893_2#51_02220	11893_2#52_01769	11893_2#53_02288	11893_2#55_02599	11893_2#56_02634
ffh		p48	271	271	1	26	9883				1361	1361	1361	11439_1#1_00657	11439_1#2_04017	11439_1#3_00657	11439_1#4_04028	11439_1#5_00016	11439_1#6_04238	11439_1#7_03949	11439_1#8_03997	11439_1#90_04159	11439_1#91_04028	11439_1#92_04017	11439_1#93_03976	11439_1#94_04074	11439_1#95_00657	11439_1#96_00050	11893_2#33_02987	11893_2#34_00016	11893_2#35_03149	11893_2#36_03007	11893_2#37_04117	11893_2#38_01903	11893_2#39_02295	11893_2#40_00554	11893_2#41_04064	11893_2#42_03636	11893_2#45_00642	11893_2#46_00066	11893_2#47_03987	11893_2#48_00677	11893_2#49_04329	11893_2#50_04375	11893_2#51_00016	11893_2#52_03650	11893_2#53_00633	11893_2#55_00550	11893_2#56_00016
fecA		Iron(III) dicitrate transport protein FecA	271	271	1	26	5998				2165	2165	2165	11439_1#1_00954	11439_1#2_01309	11439_1#3_01027	11439_1#4_01151	11439_1#5_00956	11439_1#6_00556	11439_1#7_00354	11439_1#8_01935	11439_1#90_01315	11439_1#91_00718	11439_1#92_00353	11439_1#93_02164	11439_1#94_00355	11439_1#95_00954	11439_1#96_01338	11893_2#33_01996	11893_2#34_02154	11893_2#35_01587	11893_2#36_01940	11893_2#37_01707	11893_2#38_00683	11893_2#39_01058	11893_2#40_01773	11893_2#41_00653	11893_2#42_00355	11893_2#45_01957	11893_2#46_01151	11893_2#47_01147	11893_2#48_02974	11893_2#49_00276	11893_2#50_00579	11893_2#51_00994	11893_2#52_03017	11893_2#53_01103	11893_2#55_01022	11893_2#56_00630
pepA		Cytosol aminopeptidase	271	271	1	26	9103				1511	1511	1511	11439_1#1_03209	11439_1#2_02896	11439_1#3_03177	11439_1#4_02907	11439_1#5_03791	11439_1#6_02708	11439_1#7_03330	11439_1#8_02564	11439_1#90_03184	11439_1#91_02711	11439_1#92_03357	11439_1#93_02543	11439_1#94_02591	11439_1#95_03561	11439_1#96_00778	11893_2#33_00374	11893_2#34_01181	11893_2#35_00658	11893_2#36_00614	11893_2#37_01056	11893_2#38_01404	11893_2#39_00169	11893_2#40_02698	11893_2#41_02776	11893_2#42_03961	11893_2#45_00820	11893_2#46_02373	11893_2#47_01477	11893_2#48_01972	11893_2#49_00617	11893_2#50_00238	11893_2#51_01842	11893_2#52_00689	11893_2#53_00861	11893_2#55_00744	11893_2#56_01614
ybhO_1		Putative cardiolipin synthase YbhO	271	271	1	26	6305				1484	1487	1484	11439_1#1_02542	11439_1#2_02407	11439_1#3_02187	11439_1#4_02411	11439_1#5_02895	11439_1#6_02240	11439_1#7_01694	11439_1#8_01484	11439_1#90_02417	11439_1#91_02242	11439_1#92_02639	11439_1#93_01236	11439_1#94_02298	11439_1#95_02894	11439_1#96_02181	11893_2#33_02908	11893_2#34_02943	11893_2#35_02515	11893_2#36_02728	11893_2#37_03098	11893_2#38_01276	11893_2#39_03058	11893_2#40_02394	11893_2#41_00773	11893_2#42_04299	11893_2#45_03016	11893_2#46_03673	11893_2#47_00713	11893_2#48_00366	11893_2#49_01099	11893_2#50_01324	11893_2#51_03934	11893_2#52_03302	11893_2#53_03441	11893_2#55_02147	11893_2#56_02185
tatB		Sec-independent protein translocase protein TatB	271	271	1	26	7219				548	548	548	11439_1#1_03962	11439_1#2_03881	11439_1#3_03930	11439_1#4_03954	11439_1#5_04025	11439_1#6_03935	11439_1#7_03855	11439_1#8_03969	11439_1#90_03881	11439_1#91_03938	11439_1#92_03944	11439_1#93_03948	11439_1#94_03936	11439_1#95_04023	11439_1#96_03910	11893_2#33_03616	11893_2#34_03513	11893_2#35_03591	11893_2#36_03635	11893_2#37_03775	11893_2#38_03557	11893_2#39_03493	11893_2#40_03512	11893_2#41_03487	11893_2#42_03608	11893_2#45_04050	11893_2#46_04047	11893_2#47_03603	11893_2#48_03840	11893_2#49_03538	11893_2#50_03802	11893_2#51_03630	11893_2#52_03842	11893_2#53_03912	11893_2#55_03811	11893_2#56_03601
amn		AMP nucleosidase	271	271	1	26	8096				1454	1454	1454	11439_1#1_02959	11439_1#2_02647	11439_1#3_02682	11439_1#4_02657	11439_1#5_03388	11439_1#6_01066	11439_1#7_02013	11439_1#8_00662	11439_1#90_02658	11439_1#91_01066	11439_1#92_02880	11439_1#93_01732	11439_1#94_01271	11439_1#95_03387	11439_1#96_02703	11893_2#33_02609	11893_2#34_02645	11893_2#35_02216	11893_2#36_02429	11893_2#37_02542	11893_2#38_00977	11893_2#39_01522	11893_2#40_02264	11893_2#41_01074	11893_2#42_02286	11893_2#45_03313	11893_2#46_02767	11893_2#47_00244	11893_2#48_01532	11893_2#49_01768	11893_2#50_01093	11893_2#51_02291	11893_2#52_01840	11893_2#53_02217	11893_2#55_02670	11893_2#56_02704
yccS_1		Inner membrane protein yccS	271	271	1	26	7452				2087	2087	2087	11439_1#1_02117	11439_1#2_02118	11439_1#3_04333	11439_1#4_01809	11439_1#5_02430	11439_1#6_01951	11439_1#7_04440	11439_1#8_04436	11439_1#90_02127	11439_1#91_01953	11439_1#92_02349	11439_1#93_01123	11439_1#94_01873	11439_1#95_02117	11439_1#96_03201	11893_2#33_01371	11893_2#34_02067	11893_2#35_01199	11893_2#36_01500	11893_2#37_04183	11893_2#38_00022	11893_2#39_00725	11893_2#40_01686	11893_2#41_00022	11893_2#42_04229	11893_2#45_02044	11893_2#46_01520	11893_2#47_03576	11893_2#48_03656	11893_2#49_03139	11893_2#50_03376	11893_2#51_02534	11893_2#52_02148	11893_2#53_02571	11893_2#55_02913	11893_2#56_03026
purF		Amidophosphoribosyltransferase	271	271	1	26	257				1517	1517	1517	11439_1#1_01849	11439_1#2_01677	11439_1#3_01849	11439_1#4_01541	11439_1#5_01850	11439_1#6_01372	11439_1#7_01179	11439_1#8_01107	11439_1#90_01546	11439_1#91_01374	11439_1#92_01908	11439_1#93_00681	11439_1#94_01743	11439_1#95_01849	11439_1#96_01646	11893_2#33_01635	11893_2#34_01637	11893_2#35_00935	11893_2#36_01070	11893_2#37_01506	11893_2#38_01861	11893_2#39_02003	11893_2#40_01256	11893_2#41_01330	11893_2#42_01308	11893_2#45_02620	11893_2#46_02097	11893_2#47_03464	11893_2#48_03452	11893_2#49_03332	11893_2#50_02263	11893_2#51_01167	11893_2#52_01010	11893_2#53_01558	11893_2#55_01612	11893_2#56_02022
phoU		Phosphate transport system protein phoU	271	271	1	26	7112				725	725	725	11439_1#1_04163	11439_1#2_04181	11439_1#3_04171	11439_1#4_04180	11439_1#5_04190	11439_1#6_04171	11439_1#7_04213	11439_1#8_04124	11439_1#90_04392	11439_1#91_04172	11439_1#92_04094	11439_1#93_04214	11439_1#94_04288	11439_1#95_04216	11439_1#96_04237	11893_2#33_03842	11893_2#34_03803	11893_2#35_03811	11893_2#36_03861	11893_2#37_03919	11893_2#38_03768	11893_2#39_03761	11893_2#40_03802	11893_2#41_03855	11893_2#42_04129	11893_2#45_04171	11893_2#46_04174	11893_2#47_03710	11893_2#48_03888	11893_2#49_03749	11893_2#50_03850	11893_2#51_04231	11893_2#52_04227	11893_2#53_03701	11893_2#55_03938	11893_2#56_03957
yajC		hypothetical protein	271	271	1	26	3980				332	332	332	11439_1#1_01661	11439_1#2_00675	11439_1#3_01661	11439_1#4_00949	11439_1#5_01390	11439_1#6_00080	11439_1#7_00991	11439_1#8_00080	11439_1#90_00949	11439_1#91_00353	11439_1#92_01582	11439_1#93_00355	11439_1#94_00720	11439_1#95_01388	11439_1#96_01967	11893_2#33_00739	11893_2#34_00718	11893_2#35_00294	11893_2#36_00294	11893_2#37_00336	11893_2#38_02533	11893_2#39_01330	11893_2#40_00720	11893_2#41_02204	11893_2#42_00982	11893_2#45_01398	11893_2#46_00872	11893_2#47_02201	11893_2#48_02742	11893_2#49_02315	11893_2#50_02583	11893_2#51_01559	11893_2#52_01403	11893_2#53_01951	11893_2#55_01933	11893_2#56_01189
glcR_1		HTH-type transcriptional repressor glcR	271	271	1	26	10148				764	764	764	11439_1#1_00438	11439_1#2_00439	11439_1#3_00438	11439_1#4_00438	11439_1#5_00235	11439_1#6_02527	11439_1#7_02759	11439_1#8_03093	11439_1#90_00157	11439_1#91_02490	11439_1#92_01072	11439_1#93_03072	11439_1#94_03200	11439_1#95_00438	11439_1#96_00226	11893_2#33_03166	11893_2#34_00192	11893_2#35_02971	11893_2#36_03185	11893_2#37_00557	11893_2#38_02073	11893_2#39_02121	11893_2#40_00378	11893_2#41_01950	11893_2#42_01922	11893_2#45_00415	11893_2#46_00292	11893_2#47_01773	11893_2#48_00888	11893_2#49_01346	11893_2#50_02012	11893_2#51_00232	11893_2#52_00097	11893_2#53_00416	11893_2#55_00374	11893_2#56_00192
supH		Sugar phosphatase SupH	271	271	1	26	5618				809	809	809	11439_1#1_02740	11439_1#2_02209	11439_1#3_02385	11439_1#4_02213	11439_1#5_03093	11439_1#6_02042	11439_1#7_01495	11439_1#8_01285	11439_1#90_02218	11439_1#91_02044	11439_1#92_02440	11439_1#93_01435	11439_1#94_02497	11439_1#95_03092	11439_1#96_02448	11893_2#33_02697	11893_2#34_02732	11893_2#35_02726	11893_2#36_02517	11893_2#37_03438	11893_2#38_01066	11893_2#39_02976	11893_2#40_02605	11893_2#41_00985	11893_2#42_03017	11893_2#45_02748	11893_2#46_03202	11893_2#47_00501	11893_2#48_00641	11893_2#49_00834	11893_2#50_01536	11893_2#51_03278	11893_2#52_02898	11893_2#53_03017	11893_2#55_02415	11893_2#56_02449
betB		Betaine aldehyde dehydrogenase	271	271	1	26	6257				1466	1466	1466	11439_1#1_02584	11439_1#2_02365	11439_1#3_02229	11439_1#4_02369	11439_1#5_02937	11439_1#6_02198	11439_1#7_01652	11439_1#8_01442	11439_1#90_02374	11439_1#91_02200	11439_1#92_02597	11439_1#93_01278	11439_1#94_02340	11439_1#95_02936	11439_1#96_02227	11893_2#33_02862	11893_2#34_02897	11893_2#35_02561	11893_2#36_02682	11893_2#37_03052	11893_2#38_01232	11893_2#39_03104	11893_2#40_02440	11893_2#41_00819	11893_2#42_02861	11893_2#45_02970	11893_2#46_03627	11893_2#47_00668	11893_2#48_00412	11893_2#49_01053	11893_2#50_01370	11893_2#51_03752	11893_2#52_03348	11893_2#53_03395	11893_2#55_02193	11893_2#56_02231
group_10491		Aspartate aminotransferase	271	271	1	26	226				1214	1214	1214	11439_1#1_01818	11439_1#2_01708	11439_1#3_01818	11439_1#4_01510	11439_1#5_01819	11439_1#6_01341	11439_1#7_01148	11439_1#8_01138	11439_1#90_01515	11439_1#91_01343	11439_1#92_01939	11439_1#93_00712	11439_1#94_01774	11439_1#95_01818	11439_1#96_01677	11893_2#33_01666	11893_2#34_01668	11893_2#35_00904	11893_2#36_01101	11893_2#37_01537	11893_2#38_03403	11893_2#39_03476	11893_2#40_01287	11893_2#41_03398	11893_2#42_01339	11893_2#45_02651	11893_2#46_02128	11893_2#47_03433	11893_2#48_03483	11893_2#49_03301	11893_2#50_02294	11893_2#51_01136	11893_2#52_00979	11893_2#53_01527	11893_2#55_01643	11893_2#56_02053
caiB		Crotonobetainyl-CoA:carnitine CoA-transferase	271	271	1	26	10791				1217	1217	1217	11439_1#1_03479	11439_1#2_03166	11439_1#3_03447	11439_1#4_03177	11439_1#5_02637	11439_1#6_03388	11439_1#7_02502	11439_1#8_02836	11439_1#90_03051	11439_1#91_03391	11439_1#92_03399	11439_1#93_02983	11439_1#94_03030	11439_1#95_02617	11439_1#96_02844	11893_2#33_00186	11893_2#34_03934	11893_2#35_02761	11893_2#36_02806	11893_2#37_02624	11893_2#38_02868	11893_2#39_02611	11893_2#40_03906	11893_2#41_02538	11893_2#42_01583	11893_2#45_01005	11893_2#46_02849	11893_2#47_02429	11893_2#48_04031	11893_2#49_02337	11893_2#50_02594	11893_2#51_02572	11893_2#52_02339	11893_2#53_02774	11893_2#55_03116	11893_2#56_03064
group_10493		periplasmic protein	271	271	1	26	3798				407	407	407	11439_1#1_04073	11439_1#2_04134	11439_1#3_04124	11439_1#4_04154	11439_1#5_04143	11439_1#6_04106	11439_1#7_04139	11439_1#8_04098	11439_1#90_04261	11439_1#91_04107	11439_1#92_04068	11439_1#93_04148	11439_1#94_04214	11439_1#95_04150	11439_1#96_02067	11893_2#33_00640	11893_2#34_00620	11893_2#35_00393	11893_2#36_00393	11893_2#37_00436	11893_2#38_04269	11893_2#39_01430	11893_2#40_00621	11893_2#41_03638	11893_2#42_04082	11893_2#45_01558	11893_2#46_00712	11893_2#47_03031	11893_2#48_02829	11893_2#49_02909	11893_2#50_03011	11893_2#51_01459	11893_2#52_01303	11893_2#53_01851	11893_2#55_02033	11893_2#56_01028
icd		Isocitrate dehydrogenase [NADP]	271	271	1	26	6395				1250	1250	1250	11439_1#1_02452	11439_1#2_02497	11439_1#3_02097	11439_1#4_02501	11439_1#5_02805	11439_1#6_02330	11439_1#7_01784	11439_1#8_01574	11439_1#90_02507	11439_1#91_02332	11439_1#92_02729	11439_1#93_01146	11439_1#94_02208	11439_1#95_02804	11439_1#96_04345	11893_2#33_04266	11893_2#34_04220	11893_2#35_04243	11893_2#36_04243	11893_2#37_03188	11893_2#38_04241	11893_2#39_04191	11893_2#40_04238	11893_2#41_04348	11893_2#42_03702	11893_2#45_04508	11893_2#46_04602	11893_2#47_00804	11893_2#48_00276	11893_2#49_01189	11893_2#50_01234	11893_2#51_04383	11893_2#52_04358	11893_2#53_04550	11893_2#55_04270	11893_2#56_04382
[truncated: 11,431 more rows]
[truncated: 235 more columns]

## Sheet: Table_S4a_SJava_specific_matrix
Gene	11439_1#1	11439_1#2	11439_1#3	11439_1#4	11439_1#5	11439_1#6	11439_1#7	11439_1#8	11439_1#90	11439_1#91	11439_1#92	11439_1#93	11439_1#94	11439_1#95	11439_1#96	11893_2#33	11893_2#34	11893_2#35	11893_2#36	11893_2#37	11893_2#38	11893_2#39	11893_2#40	11893_2#41	11893_2#42	11893_2#45	11893_2#46	11893_2#47	11893_2#48	11893_2#49	11893_2#50	11893_2#51	11893_2#52	11893_2#53	11893_2#55	11893_2#56	11893_2#57	11893_2#58	11893_2#59	11893_2#60	11893_2#61	11893_2#62	11893_2#63	11893_2#64	11893_2#65	11893_2#66	11893_2#67	11893_2#68	11893_2#69
[truncated: 58 more rows]
[truncated: 222 more columns]

[truncated: 3 more sheets: Table_S4b_SParaBss_specific_mat, Table_S5_AMR_genes_matrix, Table_S6_Plasmid_repgene_matrix]
